# Supplementary material for: West Nile virus infection and interferon alpha treatment alter the spectrum and the levels of coding and noncoding host RNAs secreted in extracellular vesicles
Source: BMC Genomics. 2019 Jun 10;20:474. doi: 10.1186/s12864-019-5835-6 (PMC6558756; doi:10.1186/s12864-019-5835-6)
Supplement: Supplementary file 4 — Table S1. EV miRNAs significantly (FDR<0.05, logFC>1) altered in response to WNV infection comparing to mock EVs. Table S2. EV miRNAs significantly (FDR<0.05, logFC>1) altered in response to IFN-alpha treatment comparing to mock EVs. Table S3. EV sncRNAs significantly (FDR<0.05, logFC>1) altered in response to WNV infection comparing to mock EVs. Table S4. EV sncRNAs significantly (FDR<0.05, logFC>1) altered in response to IFN-alpha treatment comparing to mock EVs. Table S5. EV mRNAs significantly (FDR<0.05, logFC>1) altered in response to WNV infection comparing to mock EVs. Table S6. EV mRNAs significantly (FDR<0.05, logFC>1) altered in response to IFN-alpha treatment comparing to mock EVs. Table S7. GO terms associated with mRNAs exhibiting decreased levels in EVs secreted by WNV infected A549 cells. Table S8. GO terms associated with mRNAs exhibiting decreased levels in EVs secreted by IFN-alpha treated A549 cell. Table S9. PCR primers used in the study. (XLSX 349 kb) [file 12864_2019_5835_MOESM4_ESM.xlsx]

## Sheet: Table S1
EV miRNAs significantly (FDR<0.05, logFC>1) altered in response to WNV infection comparing to mock EVs
miRNA	logFC	logCPM	F	PValue	FDR	WNV1 counts	WNV2 counts	Mock1 counts	Mock2 counts
hsa-miR-27a-5p	2.08504	8.80016	370.446	5.74e-09	3.77e-06	11931.5	12337.2	3280.79	4375.46
hsa-miR-3614-5p	3.34841	6.73595	294.386	1.68e-08	5.5e-06	484.896	501.384	55.4461	73.9463
hsa-miR-191-3p	-1.78233	5.69633	221.658	6.22e-08	1.36e-05	381.695	394.674	1532.08	2043.27
hsa-miR-34c-3p	3.03437	2.20351	146.11	4.16e-07	6.83e-05	140.142	144.907	19.8612	26.4881
hsa-miR-3929	1.86286	3.33975	126.975	7.81e-07	9.23e-05	280.056	289.578	89.7518	119.698
hsa-miR-27b-5p	-1.09552	11.2076	124.84	8.43e-07	9.23e-05	19273.7	19929	48051.2	64084
hsa-miR-30e-3p	1.21502	9.30237	116.234	1.16e-06	0.0001088	14120.9	14601.1	7096.71	9464.6
hsa-miR-215-5p	1.86165	5.37712	106.551	1.7e-06	0.000124455	548.719	567.377	176.076	234.826
hsa-miR-195-3p	1.66048	4.12722	107.852	1.62e-06	0.000124455	380.467	393.404	140.343	187.17
hsa-miR-148a-5p	2.0549	3.19891	85.017	4.58e-06	0.00030117	237.171	245.235	66.512	88.7044
hsa-miR-26a-5p	1.76934	2.67853	81.5488	5.49e-06	0.000308848	159.773	165.206	54.6045	72.8238
hsa-miR-128-1-5p	-1.24225	6.87754	81.038	5.64e-06	0.000308848	901.465	932.117	2488.19	3318.4
hsa-miR-450a-5p	8.29426	-0.319465	90.884	7.58e-06	0.000340655	28.9868	29.9724	0	0
hsa-miR-6821-3p	4.63116	0.572111	74.0857	8.3e-06	0.000340655	65.5446	67.7733	2.98267	3.97787
hsa-miR-299-3p	1.85548	4.00199	74.7607	7.98e-06	0.000340655	342.945	354.606	110.489	147.354
hsa-miR-3614-3p	8.14308	0.29406	82.1192	1.13e-05	0.000423237	26.0936	26.9809	0	0
hsa-miR-33b-5p	1.40461	7.17065	59.6761	2.07e-05	0.000647974	1333.24	1378.57	587.465	783.479
hsa-miR-31-3p	1.37713	7.8911	59.9385	2.03e-05	0.000647974	5835.41	6033.83	2620.95	3495.46
hsa-let-7f-1-3p	1.27849	3.36638	58.8842	2.19e-05	0.000653979	272.984	282.267	131.225	175.01
hsa-let-7i-3p	1.05043	4.66201	57.2404	2.46e-05	0.000703775	334.863	346.25	188.574	251.494
hsa-miR-365a-5p	-1.11456	5.26601	54.9399	2.92e-05	0.000799396	339.48	351.023	857.727	1143.92
hsa-miR-708-3p	2.10444	2.42322	50.776	4.04e-05	0.00100661	143.168	148.037	38.7602	51.6929
hsa-miR-29a-5p	1.01477	5.07061	50.015	4.29e-05	0.00100754	671.484	694.316	387.662	517.01
hsa-miR-24-3p	5.73575	-0.614816	49.3928	4.52e-05	0.00102371	24.5202	25.3539	0.430346	0.573936
hsa-miR-664a-5p	1.6357	1.99596	48.3033	4.95e-05	0.00108348	101.226	104.668	37.9324	50.589
hsa-miR-7705	1.75457	4.18787	44.6075	6.82e-05	0.0012819	83.6969	86.5428	28.8639	38.4947
hsa-miR-21-3p	1.20469	14.1104	43.6857	7.41e-05	0.0012819	258510	267300	130853	174513
hsa-miR-3609	1.81909	3.47538	42.891	7.98e-05	0.00134391	331.943	343.23	109.675	146.269
hsa-miR-29c-5p	1.02423	3.96629	42.3816	8.37e-05	0.00137411	283.972	293.628	162.839	217.173
hsa-miR-664b-5p	3.21936	0.137724	39.7592	0.000107691	0.0016846	35.3302	36.5315	4.3283	5.77249
hsa-miR-3074-3p	-1.28424	2.98309	39.8603	0.000106621	0.0016846	62.9937	65.1356	179.152	238.928
hsa-miR-4796-5p	2.55894	0.650319	38.9062	0.000117257	0.00175086	41.7378	43.157	8.17354	10.9007
hsa-miR-363-3p	1.04081	3.94628	34.1931	0.000193286	0.00253978	181.494	187.665	102.866	137.188
hsa-miR-136-5p	1.29866	2.57379	32.8091	0.000226217	0.00285433	79.5549	82.2599	37.6658	50.2334
hsa-miR-520a-3p	3.7995	-0.491286	31.9902	0.000248909	0.00297333	26.9229	27.8383	2.15499	2.87402
hsa-miR-23b-5p	-1.12645	4.122	31.1782	0.00027419	0.00321684	139.858	144.614	356.364	475.269
hsa-miR-4763-5p	2.55565	-0.272644	29.926	0.000319561	0.00368336	22.1406	22.8934	4.3035	5.73941
hsa-miR-3651	1.84051	1.67828	28.8941	0.000363931	0.00398504	98.0638	101.398	31.867	42.4998
hsa-miR-1293	-1.05313	2.74242	28.2158	0.000397183	0.00427786	65.3466	67.5686	158.314	211.138
hsa-miR-32-5p	1.10986	4.77756	27.9548	0.000410954	0.00432072	252.434	261.017	136.402	181.913
hsa-miR-6805-5p	-1.40819	1.99507	27.8927	0.000414316	0.00432072	29.0215	30.0083	90.0416	120.085
hsa-miR-378d	5.19586	-1.10494	27.7231	0.000423667	0.00434921	16.7101	17.2783	0.42711	0.569619
hsa-miR-494-5p	2.44062	-0.0387339	26.0477	0.00053124	0.00536961	22.1228	22.875	4.66707	6.22428
hsa-miR-29b-3p	2.08863	1.12984	25.7202	0.000555978	0.00553451	67.812	70.1177	18.5174	24.696
hsa-miR-130a-5p	1.87602	1.60926	25.2747	0.000591915	0.00571894	81.581	84.355	25.853	34.4792
hsa-miR-181b-2-3p	1.44682	2.01613	24.6246	0.000649545	0.00609644	74.0807	76.5996	31.6356	42.1912
hsa-miR-874-5p	1.88459	1.37116	24.1898	0.000691894	0.00631354	66.1407	68.3897	20.8198	27.7666
hsa-miR-4466	-3.1479	-0.104401	23.9708	0.000714498	0.00643048	2.45924	2.54286	26.2813	35.0503
hsa-miR-19a-5p	1.39156	2.92493	23.7675	0.000736285	0.00644986	91.0489	94.1449	40.4223	53.9097
hsa-miR-4671-5p	1.06613	2.60618	23.8489	0.000727462	0.00644986	129.274	133.669	71.9764	95.9922
hsa-miR-6769b-3p	-1.67506	1.11915	19.2681	0.00151069	0.0105587	15.6952	16.2289	58.7109	78.3005
hsa-miR-376a-5p	1.19535	2.36208	19.1733	0.00153563	0.0106201	68.3552	70.6795	34.7646	46.3642
hsa-let-7g-3p	1.44189	2.28241	17.4964	0.00207216	0.0134114	96.8318	100.124	41.5167	55.3692
hsa-miR-1272	-1.02463	3.17996	17.4704	0.00208214	0.0134114	86.2065	89.1377	204.728	273.037
hsa-miR-152-5p	-1.00312	2.91288	17.2771	0.00215811	0.0137443	59.4843	61.5069	139.209	185.658
hsa-miR-4657	2.01366	0.289235	15.5858	0.0029893	0.0180181	15.2605	15.7794	4.32698	5.77073
hsa-miR-1249-3p	2.19463	-0.0480449	14.349	0.00385165	0.0223941	33.5322	34.6724	8.46258	11.2862
hsa-miR-3138	-1.11121	1.32027	13.3578	0.00476869	0.026328	24.5531	25.388	62.0078	82.6974
hsa-miR-3911	-1.76935	0.265787	12.806	0.00539421	0.0281269	6.39776	6.6153	25.7054	34.2823
hsa-miR-6735-5p	-1.27121	1.16755	12.6848	0.00554476	0.0286843	21.1548	21.8742	59.7235	79.651
hsa-miR-652-5p	1.10877	2.43147	12.601	0.00565178	0.0290095	58.863	60.8645	31.7865	42.3924
hsa-let-7a-3p	1.30238	1.50355	12.5589	0.00570654	0.0290635	52.6206	54.4098	24.8284	33.1127
hsa-miR-6892-5p	1.94585	0.275094	12.3389	0.00600327	0.030108	21.1141	21.832	6.31528	8.42245
hsa-miR-6783-5p	-1.61324	-0.0645648	12.1043	0.00634061	0.0311926	5.41022	5.59418	19.533	26.0504
hsa-miR-1278	1.52169	1.28469	11.9774	0.00653276	0.031559	52.1684	53.9423	21.1292	28.1792
hsa-miR-4638-3p	1.04521	1.91612	12.0055	0.00648964	0.031559	47.2336	48.8397	26.6486	35.5402
hsa-miR-3652	1.20256	0.651564	11.3651	0.00756553	0.0357594	37.8788	39.1667	19.1412	25.5279
hsa-miR-369-3p	1.13165	3.05988	10.9032	0.00847817	0.0397868	106.821	110.453	56.8219	75.7811
hsa-miR-4745-5p	-1.01265	1.87778	10.7213	0.00887406	0.0410581	40.7185	42.103	95.9577	127.975
hsa-miR-1273a	1.39549	-0.292144	10.4038	0.00962028	0.0435898	18.685	19.3203	8.21866	10.9609
hsa-miR-590-5p	1.71069	0.049428	10.0662	0.0104995	0.0466094	17.2293	17.8151	6.06528	8.08903
hsa-miR-4474-3p	1.41716	1.20725	10.0005	0.0106821	0.0471016	36.9041	38.1589	16.0553	21.4124
hsa-miR-627-3p	1.27792	0.665978	9.77959	0.011324	0.0483975	22.1477	22.9007	10.5932	14.1277

## Sheet: Table S2
EV miRNAs significantly (FDR<0.05, logFC>1) altered in response to IFN-alpha treatment comparing to mock EVs
miRNA	logFC	logCPM	F	PValue	FDR	IFN1 counts	IFN2 counts	Mock1 counts	Mock2 counts
hsa-miR-3614-5p	6.3464	6.73595	953.284	6.7e-11	4.4e-08	6443.64	6496.41	55.4461	73.9463
hsa-miR-7705	4.65807	4.18787	393.3	4.34e-09	1.43e-06	1042.54	1051.08	28.8639	38.4947
hsa-miR-141-3p	2.57473	5.18307	313.078	1.26e-08	2.76e-06	1657.23	1670.8	195.049	260.13
hsa-let-7e-3p	-2.11562	5.12181	274.286	2.33e-08	3.82e-06	309.227	311.759	940.461	1254.26
hsa-miR-33b-5p	3.03901	7.17065	256.914	3.15e-08	4.14e-06	6884.22	6940.6	587.465	783.479
hsa-miR-215-5p	2.75421	5.37712	232.986	4.94e-08	5.41e-06	1694.32	1708.2	176.076	234.826
hsa-miR-32-5p	2.69212	4.77756	172.708	1.95e-07	1.3e-05	1257.44	1267.73	136.402	181.913
hsa-miR-181c-5p	1.82347	9.07919	176.005	1.79e-07	1.3e-05	21763.3	21941.5	4313.5	5752.74
hsa-miR-222-3p	-1.23656	12.8819	182.46	1.52e-07	1.3e-05	110655	111562	182914	243945
hsa-miR-191-3p	-1.52966	5.69633	172.169	1.98e-07	1.3e-05	756.339	762.533	1532.08	2043.27
hsa-let-7i-3p	1.75939	4.66201	167.228	2.26e-07	1.35e-05	910.451	917.907	188.574	251.494
hsa-miR-363-3p	2.03146	3.94628	140.792	4.92e-07	2.69e-05	599.945	604.858	102.866	137.188
hsa-miR-27a-3p	1.30668	13.1205	133.778	6.18e-07	3.13e-05	291898	294289	82777.4	110397
hsa-miR-744-5p	-1.29464	10.9204	131.403	6.7e-07	3.15e-05	25088.1	25293.5	43174.3	57579.8
hsa-miR-33a-5p	1.74979	3.83483	127.251	7.74e-07	3.39e-05	526.441	530.752	109.734	146.348
hsa-miR-543	1.60805	4.02891	120.506	9.87e-07	4.05e-05	644.287	649.563	148.193	197.639
hsa-miR-128-3p	-1.36111	5.00831	116.957	1.13e-06	4.36e-05	353.626	356.522	637.422	850.105
hsa-miR-17-3p	1.71122	7.16199	106.879	1.68e-06	6.14e-05	5758.02	5805.18	1233.53	1645.11
hsa-miR-539-3p	1.86707	4.20781	103.758	1.92e-06	6.36e-05	711.875	717.705	136.818	182.469
hsa-miR-1296-5p	-1.26335	5.69975	103.541	1.93e-06	6.36e-05	660.741	666.152	1112.83	1484.13
hsa-miR-455-5p	1.25538	6.74372	89.7709	3.62e-06	0.000109355	3686.23	3716.42	1083.13	1444.53
hsa-miR-181b-5p	-1.11688	7.63122	89.5236	3.66e-06	0.000109355	2606.45	2627.79	3965.6	5288.77
hsa-miR-431-3p	1.52787	3.56078	88.403	3.87e-06	0.0001105	432.729	436.273	105.201	140.303
hsa-miR-1307-5p	2.27669	9.37709	83.8889	4.86e-06	0.000118195	28793.3	29029.1	4168.34	5559.16
hsa-miR-136-5p	1.98239	2.57379	85.2516	4.53e-06	0.000118195	212.621	214.362	37.6658	50.2334
hsa-miR-21-3p	1.70253	14.1104	84.9824	4.59e-06	0.000118195	607108	612080	130853	174513
hsa-miR-3177-3p	-1.56408	3.14247	84.4093	4.73e-06	0.000118195	108.06	108.945	224.357	299.217
hsa-miR-4697-3p	3.6669	0.545968	81.0257	5.64e-06	0.00013245	71.6854	72.2725	3.85964	5.14745
hsa-miR-19a-5p	2.37673	2.92493	78.0723	6.62e-06	0.000140402	299.905	302.361	40.4223	53.9097
hsa-miR-147b	1.89707	3.87542	78.5099	6.47e-06	0.000140402	581.46	586.222	109.437	145.952
hsa-miR-16-2-3p	1.07217	8.23713	74.8564	7.94e-06	0.000150267	9208.12	9283.53	3072.14	4097.19
hsa-miR-487b-3p	1.00979	5.25275	71.3945	9.72e-06	0.00017254	1236.22	1246.35	430.623	574.305
hsa-miR-96-5p	1.47233	7.64757	70.7456	1.01e-05	0.000174666	7068.09	7125.98	1786.91	2383.13
hsa-miR-29a-3p	1.01098	11.5949	70.0676	1.05e-05	0.00017731	93263.7	94027.5	32464.5	43296.6
hsa-miR-376b-3p	1.86406	2.13162	67.8689	1.21e-05	0.000194545	166.821	168.187	32.069	42.7692
hsa-miR-3614-3p	7.86857	0.29406	75.7169	1.55e-05	0.000231398	35.851	36.1446	0	0
hsa-miR-652-5p	2.23043	2.43147	59.663	2.07e-05	0.000289786	213.201	214.947	31.7865	42.3924
hsa-miR-365b-5p	-1.21689	4.7546	59.0371	2.17e-05	0.000296517	399.387	402.658	651.391	868.734
hsa-miR-324-3p	1.0247	5.9123	57.422	2.43e-05	0.000325663	1921.81	1937.54	662.581	883.658
hsa-miR-497-5p	1.02144	5.34814	56.8867	2.53e-05	0.000325663	1287.16	1297.7	444.759	593.157
hsa-miR-324-5p	1.07477	3.9627	55.9671	2.7e-05	0.000341733	474.65	478.538	158.02	210.745
hsa-miR-376a-5p	1.85644	2.36208	51.9577	3.67e-05	0.000438913	179.854	181.327	34.7646	46.3642
hsa-miR-330-5p	1.07394	6.42823	52.0319	3.65e-05	0.000438913	2651.45	2673.17	883.486	1178.27
hsa-miR-3909	-1.31162	3.66649	51.1505	3.92e-05	0.000451564	154.855	156.123	269.806	359.83
hsa-let-7b-3p	-1.2369	5.52189	49.9351	4.32e-05	0.000481284	618.563	623.628	1022.87	1364.17
hsa-miR-143-3p	1.10783	4.91433	46.523	5.76e-05	0.000610288	954.708	962.527	310.692	414.358
hsa-miR-197-3p	-1.36722	4.81623	46.615	5.71e-05	0.000610288	321.768	324.403	582.471	776.819
hsa-miR-29c-3p	1.02483	7.19345	46.1362	5.96e-05	0.000621162	4449.91	4486.36	1534.14	2046.02
hsa-miR-374a-3p	1.31618	8.29185	45.1446	6.5e-05	0.000650622	10828.1	10916.8	3050.46	4068.28
hsa-miR-2116-3p	-1.05429	6.26247	43.0402	7.87e-05	0.000728066	1260.99	1271.32	1837.15	2450.13
hsa-miR-141-5p	1.89291	1.40153	41.4435	9.14e-05	0.000822854	95.126	95.9051	17.8898	23.8589
hsa-miR-449b-5p	1.66837	1.58505	40.982	9.56e-05	0.000837192	109.066	109.959	23.9968	32.0036
hsa-miR-4638-3p	1.79189	1.91612	40.7266	9.8e-05	0.000846833	131.915	132.995	26.6486	35.5402
hsa-miR-429	1.05731	5.32201	39.9882	0.000105286	0.000886828	1335.59	1346.52	450.161	600.362
hsa-miR-142-5p	1.72836	3.72814	38.5053	0.000122107	0.000996173	520.357	524.619	110.091	146.824
hsa-miR-136-3p	1.10349	5.71567	38.4484	0.000122816	0.000996173	1619.97	1633.23	528.82	705.267
hsa-let-7f-1-3p	-1.1005	3.36638	37.4345	0.000136303	0.00104273	87.1549	87.8686	131.225	175.01
hsa-miR-299-3p	1.28284	4.00199	36.4065	0.000151852	0.00113371	383.449	386.589	110.489	147.354
hsa-miR-4657	2.76487	0.289235	36.2056	0.000155136	0.00114522	42.8251	43.1758	4.32698	5.77073
hsa-miR-369-3p	1.90739	3.05988	34.3159	0.000190655	0.0013791	304.271	306.762	56.8219	75.7811
hsa-miR-193a-3p	1.29072	5.94193	33.8196	0.000201567	0.00142397	2054.99	2071.82	589.184	785.772
hsa-miR-1305	1.13693	3.46459	27.6755	0.000426332	0.00264245	354.147	357.047	112.912	150.586
hsa-miR-4745-5p	-1.60695	1.87778	27.4292	0.000440477	0.00270461	44.8031	45.1701	95.9577	127.975
hsa-miR-377-3p	1.16547	2.16075	25.2531	0.000593731	0.00351424	141.432	142.591	44.1727	58.9114
hsa-miR-6858-5p	-2.86322	-0.779046	24.4924	0.000662079	0.00381567	2.98721	3.01167	15.9259	21.2398
hsa-miR-4645-3p	1.04692	2.22456	23.5823	0.000756825	0.00417844	146.412	147.611	49.6554	66.2235
hsa-miR-758-3p	-1.04266	3.37726	22.9124	0.00083719	0.00450847	146.81	148.012	212.272	283.099
hsa-miR-34c-3p	1.25375	2.20351	22.5295	0.000887775	0.00465596	67.7285	68.2832	19.8612	26.4881
hsa-miR-450a-5p	5.72019	-0.319465	23.438	0.0010603	0.0054423	7.96741	8.03266	0	0
hsa-miR-6735-5p	-1.55411	1.16755	20.4418	0.00123897	0.00612515	28.8908	29.1274	59.7235	79.651
hsa-miR-548l	-1.91435	0.448063	19.9612	0.00134241	0.00653307	11.9467	12.0446	31.8901	42.5305
hsa-miR-3619-5p	-1.67708	0.979707	19.6887	0.00140572	0.0067413	20.9202	21.0916	47.1665	62.9041
hsa-miR-627-3p	1.68271	0.665978	19.6026	0.00142647	0.00674237	48.8147	49.2145	10.5932	14.1277
hsa-miR-3138	-1.27865	1.32027	19.3193	0.00149739	0.00702704	36.3432	36.6408	62.0078	82.6974
hsa-miR-181b-2-3p	1.23757	2.01613	18.8668	0.0016198	0.00749444	106.55	107.422	31.6356	42.1912
hsa-miR-502-3p	-1.09334	2.42278	18.4455	0.00174483	0.0079608	76.7234	77.3517	114.961	153.319
hsa-miR-4512	1.26792	1.45237	18.3873	0.00176301	0.00798828	92.6469	93.4057	26.9248	35.9086
hsa-miR-142-3p	1.5261	0.499116	18.0481	0.00187366	0.0083741	42.8278	43.1786	10.3606	13.8176
hsa-miR-377-5p	-1.1373	1.91031	17.2953	0.00215083	0.00929667	41.3168	41.6552	63.8858	85.202
hsa-miR-3940-3p	-1.42996	1.91402	17.2512	0.00216855	0.00931203	48.7605	49.1598	92.3465	123.159
hsa-miR-362-3p	2.10941	0.224878	16.6942	0.00240845	0.0102087	41.8539	42.1967	6.72262	8.96569
hsa-miR-539-5p	-2.60034	-0.015835	16.4184	0.00253912	0.0106936	4.47897	4.51565	19.6004	26.1403
hsa-miR-1226-3p	-1.30808	1.80505	16.1613	0.00266875	0.0110973	45.3184	45.6895	78.8778	105.196
hsa-miR-6769b-3p	-1.3883	1.11915	15.8521	0.00283551	0.0114477	31.8767	32.1378	58.7109	78.3005
hsa-miR-1908-5p	-2.08212	0.940568	15.8591	0.0028316	0.0114477	15.9266	16.0571	47.6559	63.5569
hsa-miR-5587-3p	-1.47343	0.381769	15.3942	0.00310625	0.0120758	13.4426	13.5527	26.3778	35.1791
hsa-miR-6850-5p	-1.06682	1.75632	15.1211	0.00328273	0.0126868	44.8287	45.1958	65.9949	88.0148
hsa-miR-6819-3p	-1.74694	-0.540221	14.0325	0.00411916	0.0147885	6.97038	7.02746	16.667	22.2282
hsa-miR-23a-5p	-1.77284	1.34435	13.2281	0.00490745	0.0172417	15.9256	16.056	38.4377	51.2629
hsa-miR-4474-3p	1.55729	1.20725	13.1948	0.0049438	0.017277	67.6521	68.2061	16.0553	21.4124
hsa-miR-1284	-1.79195	0.142946	12.9133	0.0052652	0.0182065	10.961	11.0508	26.8916	35.8643
hsa-miR-4676-3p	1.39558	0.833436	12.5493	0.00571914	0.0193684	53.2583	53.6945	14.1336	18.8494
hsa-miR-6892-5p	1.85176	0.275094	12.069	0.00639334	0.0212912	32.8884	33.1577	6.31528	8.42245
hsa-miR-3136-5p	1.41427	0.27364	11.9894	0.00651425	0.0215068	35.838	36.1315	9.36563	12.4906
hsa-miR-1914-5p	-2.07539	-0.57739	11.4207	0.00746386	0.0241564	5.47713	5.52198	16.5414	22.0607
hsa-miR-127-5p	1.03318	1.80162	11.2107	0.00785663	0.0250573	107.642	108.523	36.8424	49.1353
hsa-miR-3620-3p	-2.20634	-0.48156	11.1226	0.00802876	0.0253601	4.4797	4.51639	14.8922	19.8611
hsa-miR-7703	1.50057	0.745321	10.8897	0.0085067	0.0267412	58.287	58.7644	14.3815	19.1801
hsa-miR-4446-3p	1.48853	0.843251	10.832	0.00863047	0.0268731	64.1735	64.699	15.9734	21.3031
hsa-miR-320b	-1.33826	0.736553	10.8406	0.00861185	0.0268731	17.9231	18.0699	31.9552	42.6174
hsa-miR-590-5p	1.64478	0.049428	10.1836	0.0101832	0.0306897	27.3678	27.592	6.06528	8.08903
hsa-miR-494-5p	1.55995	-0.0387339	10.1305	0.0103248	0.0309743	19.9124	20.0755	4.66707	6.22428
hsa-miR-6812-3p	-1.53665	0.334453	9.91463	0.0109261	0.0321904	15.4517	15.5783	31.6533	42.2147
hsa-miR-20b-5p	1.25564	0.32928	9.56242	0.0120016	0.0339565	43.319	43.6737	12.6629	16.8881
hsa-miR-1252-5p	1.20548	0.566388	9.58338	0.0119341	0.0339565	41.3112	41.6496	12.5048	16.6772
hsa-miR-4467	-1.22337	0.750082	9.57872	0.0119491	0.0339565	23.8856	24.0812	39.2671	52.369
hsa-miR-4466	-1.4691	-0.104401	9.56847	0.0119821	0.0339565	13.4341	13.5442	26.2813	35.0503
hsa-miR-1229-3p	-1.28462	-0.291225	9.32913	0.0127855	0.0354433	9.46334	9.54084	16.3279	21.7758
hsa-miR-3942-5p	1.50509	0.283156	8.89556	0.0144153	0.0388149	35.851	36.1446	8.7921	11.7257
hsa-miR-1286	1.39824	1.3437	8.52779	0.0160003	0.0420488	83.6802	84.3655	22.2063	29.6157
hsa-miR-5683	1.03288	0.266844	8.37674	0.0167126	0.043229	36.3424	36.64	12.4049	16.5439
hsa-miR-6847-5p	-1.06658	1.0063	8.32778	0.0169517	0.0436756	29.3968	29.6376	43.3107	57.7618
hsa-miR-4796-5p	1.2229	0.650319	8.06466	0.018311	0.0460933	27.4027	27.6271	8.17354	10.9007
hsa-miR-6820-5p	-1.0399	0.701424	8.07571	0.0182514	0.0460933	23.3992	23.5908	33.8641	45.1632
hsa-miR-1249-3p	-2.50859	-0.0480449	7.84325	0.0195594	0.0482096	1.99261	2.00893	8.46258	11.2862

## Sheet: Table S3
EV sncRNAs significantly (FDR<0.05, logFC>1) altered in response to WNV infection comparing to mock EVs
sncRNA	logFC	logCPM	F	PValue	FDR	WNV1 counts	WNV2 counts	Mock1 counts	Mock2 counts
U97	4.17646	13.1211	561.107	7.10493e-11	2.20253e-08	39956.7	36809.4	2120.03	1943.23
HBI-61	4.51099	8.03013	239.677	7.07225e-09	5.48099e-07	1202.57	1107.85	50.4897	46.2792
mgU6-47	3.03099	9.83769	248.88	5.78332e-09	5.48099e-07	3698.94	3407.59	434.08	397.88
HBII-95	2.68443	10.1424	254.592	5.12257e-09	5.48099e-07	4473.33	4120.97	667.552	611.882
E2	2.6609	10.8912	220.211	1.11046e-08	6.88483e-07	7325.34	6748.35	1111.2	1018.54
U14B	3.46171	7.71344	186.038	2.71243e-08	1.40142e-06	871.965	803.282	75.8253	69.502
U16	2.25081	9.33023	176.077	3.62418e-08	1.605e-06	2387.29	2199.25	481.144	441.02
HBII-239	2.11495	10.3264	129.202	1.81781e-07	7.04401e-06	4403.1	4056.28	975.144	893.824
ACA31	2.2623	8.24626	125.464	2.11459e-07	7.2836e-06	1105.23	1018.18	220.934	202.51
U3	3.87266	7.58856	113.077	3.60205e-07	1.11664e-05	726.008	668.823	47.4413	43.4851
HBII-251	1.6152	11.1908	93.971	9.19307e-07	2.59077e-05	7185.12	6619.17	2250.15	2062.5
snR38C	1.49942	11.6811	90.1884	1.12938e-06	2.91755e-05	10259.4	9451.25	3481.41	3191.08
U14A	2.28438	6.89064	81.1624	1.90772e-06	4.54918e-05	416.219	383.435	81.8779	75.0498
mgU2-19/30	1.50491	9.5971	78.4172	2.26071e-06	5.00585e-05	2159.06	1989	729.813	668.952
HBII-108B	1.95089	12.1065	76.4796	2.55667e-06	5.28379e-05	12465.5	11483.6	3093.39	2835.42
U15A	1.15636	12.6796	50.0221	1.94176e-05	0.000376216	17472.4	16096.2	7520.83	6893.64
hTR	1.81079	7.41624	47.6963	2.41813e-05	0.000440953	359.175	330.883	98.1393	89.9551
ACA3	1.21727	9.15904	45.4238	3.02253e-05	0.000520548	1504.36	1385.87	620.706	568.944
ACA53	2.10389	5.64391	43.4798	3.68523e-05	0.000601274	175.347	161.535	39.0448	35.7887
ACA9	2.65941	4.89634	39.3447	5.76136e-05	0.00089301	103.829	95.6509	15.6673	14.3607
U69	1.72945	7.4512	37.9447	6.75991e-05	0.000997892	550.7	507.323	159.252	145.972
ACA17	1.80057	6.94081	36.7026	7.82081e-05	0.00110202	352.023	324.295	96.868	88.7898
HBII-295	1.37352	9.34999	34.7941	9.86052e-05	0.00132903	2005.86	1847.86	742.68	680.746
ACA46	1.73611	5.98082	29.5788	0.00019616	0.00253374	169.823	156.446	48.8254	44.7537
ACA61	1.14769	8.85001	27.3659	0.000270104	0.00334929	803.174	739.91	347.74	318.741
U35A	1.16821	7.77743	25.5998	0.000353577	0.00405959	497.533	458.344	212.342	194.634
ACA23	1.98257	5.50696	24.9395	0.000392399	0.00415275	166.431	153.321	40.3161	36.954
U79	1.20628	9.03722	24.7899	0.000401879	0.00415275	1071.59	987.186	445.504	408.352
ACA62	1.00051	8.294	24.8861	0.000395753	0.00415275	786.942	724.957	377.316	345.851
ACA33	1.3149	6.35847	23.3175	0.000511246	0.00495269	232.027	213.751	89.4092	81.9531
14q(II-14)	2.03042	4.45527	22.1225	0.000626567	0.00588594	64.8235	59.7175	15.1338	13.8718
ACA36	2.17949	4.0166	20.256	0.00087466	0.00774699	49.6586	45.7471	10.4247	9.55531
ACA42	1.15591	7.61153	20.4066	0.000850791	0.00774699	509.309	469.192	219.231	200.948
ACA26	1.18749	8.62654	16.9814	0.00165776	0.0142752	719.772	663.077	303.141	277.861
SNORA84	1.45204	5.22522	15.0834	0.00249321	0.0184023	117.322	108.08	41.0664	37.6417
mgU6-77	-1.24384	12.3728	14.9064	0.00259407	0.0187015	6903.96	6360.15	15687.4	14379.2
14q(II-12)	1.33083	5.09835	13.7242	0.00340732	0.0211825	87.5314	80.6368	33.3138	30.5356
HBII-115	1.74321	4.16613	12.5373	0.00454632	0.0260992	36.5384	33.6604	10.3881	9.52176
U72	1.64084	4.2767	11.5107	0.00591143	0.0321499	56.323	51.8866	17.2471	15.8088
U62A	-6.13655	1.92139	11.8741	0.00615443	0.0323368	0	0	8.28368	7.59288
ACA13	1.24213	6.03719	10.0732	0.00873869	0.0425688	175.68	161.842	71.1863	65.2499

## Sheet: Table S4
EV sncRNAs significantly (FDR<0.05, logFC>1) altered in response to IFN-alpha treatment comparing to mock EVs
sncRNA	logFC	logCPM	F	PValue	FDR	IFN1 counts	IFN2 counts	Mock1 counts	Mock2 counts
hTR	1.90435	7.41624	52.868	1.5e-05	0.0016383	434.842	433.143	98.1393	89.9551
ACA61	1.64022	8.85001	55.2283	1.22e-05	0.0016383	1282.18	1277.17	347.74	318.741
snR39B	1.31436	13.3758	50.1517	1.92e-05	0.0016383	28990.5	28877.3	9857.23	9035.2
mgU6-77	-2.33742	12.3728	49.1106	2.11e-05	0.0016383	3670.62	3656.28	15687.4	14379.2
U22	-1.26029	10.9772	45.0708	3.13e-05	0.00194162	2267.21	2258.35	4592.56	4209.57
U38A	1.22213	11.9216	36.6837	7.84e-05	0.00404989	10102.7	10063.2	3661.82	3356.45
HBII-99B	1.12559	12.7973	35.017	9.59e-05	0.00424808	19240.3	19165.1	7456.49	6834.67
U3	1.86957	7.58856	27.8218	0.00025249	0.004892	205.39	204.587	47.4413	43.4851
ACA26	1.55676	8.62654	28.97	0.000213814	0.004892	1054.94	1050.82	303.141	277.861
U47	1.11684	12.8457	30.0869	0.000182734	0.004892	18363.2	18291.4	7159.85	6562.77
U50B	1.10931	10.1569	28.1027	0.000242313	0.004892	2859.07	2847.9	1120.54	1027.1
U45A	1.0937	9.8197	29.4429	0.000199948	0.004892	2257.54	2248.72	894.401	819.814
U105B	-1.21662	10.9529	29.0615	0.000211043	0.004892	2397.51	2388.14	4711.68	4318.76
U23	-1.84457	7.62731	28.2391	0.000237546	0.004892	169.939	169.275	516.401	473.337
U79	1.2185	9.03722	25.3509	0.000367654	0.00599856	1226.2	1221.41	445.504	408.352
U15B	-1.7071	6.51265	25.4687	0.000360912	0.00599856	66.6267	66.3664	184.221	168.858
HBII-180C	1.08769	12.5564	24.6513	0.000410908	0.00606578	15273.7	15214	6076.81	5570.04
HBII-276	-1.14208	8.96113	22.9594	0.000542952	0.00709109	591.683	589.371	1104.35	1012.26
HBI-6	-1.89447	6.82988	22.894	0.000548987	0.00709109	93.7419	93.3756	295.032	270.428
HBII-202	1.22126	11.5684	18.601	0.00119708	0.0127964	7927.27	7896.3	2875.02	2635.27
U100	1.4886	5.24105	16.9499	0.00166861	0.0156748	111.207	110.773	33.4338	30.6456
ACA49	-1.86453	4.48458	16.2963	0.00191413	0.0174523	16.5328	16.4682	51.2241	46.9524
ACA35	-1.72234	5.39363	13.6809	0.00344244	0.0292624	39.5903	39.4356	110.741	101.506
ACA34	-1.18361	6.88067	13.2946	0.00377545	0.0303561	131.307	130.794	252.356	231.311
HBII-85-14	-2.5666	2.99244	13.2471	0.00381899	0.0303561	4.50956	4.49194	23.1791	21.2461
HBII-115	1.69488	4.16613	12.037	0.00515854	0.038075	40.087	39.9304	10.3881	9.52176
SNORD124	1.26406	6.2286	11.5349	0.00587407	0.0395861	184.792	184.07	64.9921	59.5722
U68	-1.2837	5.71817	11.5995	0.0057757	0.0395861	48.6084	48.4185	100.242	91.8829
U67	-1.6597	5.12098	11.042	0.00669394	0.0432317	27.0615	26.9557	72.5574	66.5066
ACA23	-1.47698	5.50696	10.577	0.00759482	0.0474909	17.0371	16.9705	40.3161	36.954

## Sheet: Table S5
EV mRNAs significantly (FDR<0.05, logFC>1) altered in response to WNV infection comparing to mock EVs
symbol	RefSeq	logFC	logCPM	F	PValue	FDR	WNV1 counts	WNV2 counts	Mock1 counts	Mock2 counts
HSPA6	NM_002155	12.3247	3.97739	437.243	7.84465e-12	1.81585e-09	675.856	647.741	0	0
CATSPERG	XM_017027055	12.2294	3.88348	433.018	8.37112e-12	1.82148e-09	632.654	606.336	0	0
GHSR	NM_198407	11.5293	3.19589	298.317	9.97016e-11	1.13636e-08	389.357	373.16	0	0
IFNL2	NM_172138	11.1863	2.86152	308.159	8.04564e-11	9.39378e-09	306.939	294.17	0	0
IFIT2	NM_001547	10.969	7.94713	992.667	1.13792e-15	5.44724e-12	9871.92	9461.25	3.20511	3.82332
HDAC9	NR_135835	10.4937	2.19262	142.356	1.20072e-08	4.16511e-07	189.871	181.972	0	0
LOC102724475	XR_001744487	10.3126	2.01818	199.139	1.40197e-09	7.29484e-08	167.456	160.49	0	0
IFNL1	NM_172140	9.97746	4.25605	432.315	2.37577e-12	9.47736e-10	821.197	787.036	0.456608	0.54468
METTL25	XM_005269186	9.93024	1.65376	146.916	9.83592e-09	3.54019e-07	128.436	123.093	0	0
LOC107987047	XR_001746619	9.92843	1.67654	145.12	4.86412e-09	2.00729e-07	128.276	122.939	0	0
LGI2	XM_017008356	9.70047	1.43698	126.227	2.55697e-08	7.50934e-07	109.508	104.952	0	0
IFNB1	NM_002176	9.66399	3.94693	411.585	3.37639e-12	1.10764e-09	660.792	633.303	0.456603	0.544674
ADAM5	NR_001448	9.60525	1.34869	122.19	3.13236e-08	8.82037e-07	102.505	98.2407	0	0
GBP1	NM_002053	9.57332	1.39125	106.361	3.83688e-08	1.0204e-06	100.258	96.0874	0	0
GBP4	NM_052941	9.45782	1.28237	105.794	3.9733e-08	1.04507e-06	92.5343	88.685	0	0
IDO1	NM_002164	9.4054	1.37542	120.69	1.66923e-08	5.39906e-07	89.2278	85.516	0	0
TRAM1L1	NM_152402	9.27833	1.07441	106.58	3.7857e-08	1.0181e-06	81.6941	78.2956	0	0
CXCL10	NM_001565	9.27162	1.06032	100.918	5.40419e-08	1.30656e-06	81.3144	77.9318	0	0
ISG15	NM_005101	9.26472	3.68624	353.875	3.15877e-12	1.10764e-09	501.001	480.16	0.456598	0.544669
CXCL8	NM_000584	8.8868	4.58489	424.888	7.87349e-13	5.38434e-10	1029.72	986.88	1.3669	1.63055
HERC5	NM_016323	8.81713	0.722157	75.1097	3.55364e-07	6.05384e-06	59.305	56.8379	0	0
LOC107985744	XR_001738140	8.79733	0.602901	59.7264	2.26261e-06	2.80648e-05	58.4948	56.0615	0	0
IFIH1	NM_022168	8.64447	4.60588	393.7	1.4066e-12	6.12128e-10	868.471	832.343	1.36374	1.62678
HIST1H2BF	NM_003522	8.60275	0.533633	62.1831	1.13538e-06	1.58457e-05	51.0976	48.972	0	0
LOC105377774	XM_017014137	8.56375	0.418793	47.9977	5.23761e-06	5.64695e-05	49.7314	47.6626	0	0
SP100	NM_001080391	8.52565	0.494539	61.4235	1.22296e-06	1.69199e-05	48.4319	46.4171	0	0
SMARCA5	NM_003601	8.51687	1.61537	77.7829	2.85482e-07	4.96947e-06	48.1369	46.1344	0	0
SNHG17	NR_015366	8.47748	0.321955	51.5764	5.1472e-06	5.59992e-05	46.837	44.8886	0	0
TAPT1	XM_011513815	8.47331	0.326663	47.1209	5.82207e-06	6.15237e-05	46.7014	44.7587	0	0
LOC107984391	XR_001748393	8.40276	0.254123	50.5983	5.72049e-06	6.07183e-05	44.4663	42.6165	0	0
MRPS6	NM_032476	8.33101	0.3278	49.0144	4.64165e-06	5.11972e-05	42.3026	40.5428	0	0
SRSF3	NR_036610	8.2436	0.13125	44.3114	8.2587e-06	8.25353e-05	39.8081	38.1521	0	0
RBCK1	NM_001323960	8.22354	0.397465	49.113	4.58812e-06	5.10775e-05	39.2565	37.6235	0	0
IFNL4	NR_074079	8.21264	0.117148	38.2083	1.87913e-05	0.000163552	38.9598	37.3391	0	0
ERGIC2	XR_001748741	8.18516	2.52757	54.1003	2.60886e-06	3.15368e-05	38.2225	36.6325	0	0
LOC105377248	XR_938807	8.16586	0.050376	42.1002	1.54428e-05	0.000139311	37.7128	36.1439	0	0
SPTBN1	NM_178313	8.13566	0.255209	43.0745	9.68532e-06	9.46535e-05	36.9285	35.3923	0	0
NACA2	NM_199290	8.1107	0.00131447	40.791	1.82431e-05	0.000159652	36.2932	34.7834	0	0
LOC105377280	XR_938883	8.02086	-0.0722519	36.8103	3.10903e-05	0.000247224	34.094	32.6757	0	0
SLFN5	XM_005257934	7.98169	0.311874	46.4061	6.35373e-06	6.6409e-05	33.1772	31.7971	0	0
PAPOLB	NM_020144	7.96272	0.0259495	24.5254	0.000181508	0.0010648	32.742	31.3799	0	0
LOC107984851	XM_017023983	7.93825	-0.144444	35.9115	3.52772e-05	0.000272724	32.1893	30.8503	0	0
OAS2	NM_001032731	7.92412	-0.0544224	32.761	4.26954e-05	0.00031885	31.874	30.5481	0	0
LOC105370291	XR_942141	7.91488	-0.163868	35.3739	3.80892e-05	0.000290802	31.6699	30.3524	0	0
IGFBP6	NM_002178	7.89665	-0.126492	28.8008	8.26276e-05	0.000551657	31.2705	29.9696	0	0
ZFAND2A	NM_182491	7.86615	-0.203828	34.2673	4.47264e-05	0.000331433	30.6138	29.3403	0	0
OAS1	NM_002534	7.86545	0.186552	38.1481	1.89533e-05	0.000164365	30.5989	29.326	0	0
SDC4	NM_002999	7.85056	-0.182737	28.8035	8.25898e-05	0.000551657	30.2831	29.0234	0	0
PIK3CA	NM_006218	7.80198	-0.112194	32.1227	4.73027e-05	0.000346236	29.2759	28.058	0	0
DDX60	NM_017631	7.76782	-0.0309987	37.0487	2.22106e-05	0.000188495	28.5881	27.3988	0	0
STUM	XM_011544183	7.68465	-0.351879	29.6861	9.08267e-05	0.000593972	26.9791	25.8568	0	0
ORMDL2	NM_014182	7.65706	0.0889938	33.3606	3.88267e-05	0.000295491	26.4657	25.3647	0	0
LOC105369364	XR_950253	7.63858	-0.393549	28.6779	0.000107259	0.000682775	26.1269	25.0401	0	0
STC1	NM_003155	7.57931	-0.176337	27.7157	0.000100101	0.0006432	25.07	24.0271	0	0
UBE2N	NM_003348	7.57648	-0.141748	33.0732	4.0629e-05	0.000306341	25.0207	23.9799	0	0
HLA-A	NM_002116	7.55617	-0.417144	23.2182	0.00023508	0.00131772	24.669	23.6428	0	0
SAMHD1	XM_005260384	7.54644	0.229847	36.45	2.42493e-05	0.000202586	24.5024	23.4831	0	0
ACMSD	XM_017003326	7.54639	-0.465454	27.8099	0.00012418	0.000770011	24.5016	23.4823	0	0
ARSB	XR_001742065	7.53952	-0.422917	27.9405	9.61616e-05	0.000625442	24.3847	23.3703	0	0
ATXN7L1	XM_017011858	7.53156	-0.470407	19.8095	0.000569799	0.00272218	24.25	23.2412	0	0
SLC9A9	XM_011512704	7.52468	-0.486786	25.074	0.000201388	0.00116571	24.1336	23.1296	0	0
CETN2	NM_004344	7.51167	-0.423141	28.1832	9.21044e-05	0.000601506	23.916	22.9211	0	0
LOC107985699	XR_001755959	7.48274	1.82816	150.748	3.76149e-09	1.6987e-07	145.213	139.173	0.455416	0.543259
SMG9	NM_019108	7.46366	-0.535992	23.2766	0.000282216	0.0015422	23.1286	22.1665	0	0
TXNDC12	NM_015913	7.39323	-0.298091	26.4187	0.000126761	0.000780956	22.0203	21.1043	0	0
PARP9	NM_001146106	7.2589	-0.113964	24.3576	0.000187539	0.00109482	20.0507	19.2166	0	0
KDM7A	NM_030647	7.24899	-0.645826	20.6616	0.000401035	0.00207317	19.9128	19.0844	0	0
SLC4A5	NM_133478	7.2135	-0.387965	26.27	0.000130302	0.000799688	19.4256	18.6175	0	0
PANDAR	NR_109836	7.21031	0.479472	32.7015	4.31026e-05	0.000321389	19.3826	18.5763	0	0
IFNL3	XM_005258765	7.20616	-0.729	20.5587	0.000486451	0.00239299	19.3266	18.5227	0	0
TNFSF8	NM_001244	7.18494	-0.753317	18.2151	0.00080809	0.00364249	19.0421	18.25	0	0
NEUROG3	XM_017016280	7.1786	-0.755078	20.226	0.000521605	0.00253495	18.9582	18.1696	0	0
PPP1R15A	NM_014330	7.13307	7.2443	770.783	8.09563e-15	1.29179e-11	6502.3	6231.81	30.8919	36.8504
SLCO1B7	NM_001009562	7.09867	-0.137588	25.596	0.000147838	0.000891309	17.9293	17.1835	0	0
DBX1	NM_001029865	7.09657	-0.815721	19.3518	0.000628752	0.00295662	17.903	17.1583	0	0
DYRK3	XM_011510061	7.0963	-0.173985	26.1325	0.000133678	0.000818307	17.8997	17.1551	0	0
DDX60L	XM_011532402	7.08732	-0.705843	19.8922	0.000474767	0.00235027	17.788	17.048	0	0
SRP19	NM_001204199	7.04785	-0.530214	18.6728	0.000625566	0.00294453	17.3044	16.5846	0	0
PDXDC2P-NPIPB14P	NR_003610	7.04208	-0.791067	16.0088	0.00118894	0.00503222	17.2349	16.5179	0	0
VPS16	NM_022575	6.97205	-0.878535	17.1478	0.000897125	0.00398011	16.4117	15.729	0	0
THAP1	NM_018105	6.97061	-0.879143	17.4263	0.000838825	0.00374576	16.3952	15.7131	0	0
CYB5R1	NM_016243	6.96909	-0.761964	19.8443	0.000479845	0.00236562	16.3778	15.6965	0	0
RARRES3	NM_004585	6.96205	-0.680726	13.5343	0.0022844	0.00841832	16.2977	15.6197	0	0
TIMP1	NM_003254	6.95761	-0.821815	15.0359	0.00152611	0.00609807	16.2472	15.5713	0	0
RAB11A	NM_004663	6.92157	-0.912139	17.1061	0.000906244	0.00401313	15.8429	15.1839	0	0
ERCC6	NM_000124	6.91866	-0.682017	19.671	0.000498748	0.00244122	15.8108	15.1531	0	0
MICA	NM_000247	6.91412	-0.883247	15.7165	0.00128038	0.00533902	15.7608	15.1052	0	0
RPL13AP20	NR_003932	6.91408	-0.914199	16.5557	0.00103712	0.00450928	15.7604	15.1048	0	0
HGH1	NM_016458	6.8827	-0.708594	14.7829	0.00163085	0.00644665	15.4181	14.7767	0	0
PTTG3P	NR_002734	6.87853	-0.944567	16.2843	0.0011095	0.00475059	15.3733	14.7338	0	0
RAB39A	NM_017516	6.8725	-0.255307	23.2042	0.000235746	0.0013199	15.3088	14.672	0	0
RNF130	XM_011534593	6.83396	1.30898	75.4563	2.09151e-07	3.8508e-06	92.534	88.6846	0.455227	0.543033
LOC101929475	XR_001747416	6.83088	-0.882188	13.6279	0.00222615	0.00825453	14.8696	14.251	0	0
ALDH2	NM_000690	6.82463	-1.01297	15.924	0.00138144	0.00565211	14.8048	14.189	0	0
MTHFR	NM_005957	6.77965	-0.557862	19.6021	0.000506489	0.00247223	14.3462	13.7494	0	0
TMEM17	XM_017003575	6.72413	-1.08458	14.7388	0.00185586	0.00710026	13.7997	13.2257	0	0
PSMC4	NM_006503	6.72411	-1.01549	14.1471	0.00193231	0.007318	13.7996	13.2255	0	0
AGR2	XM_005249581	6.72243	-0.981826	13.5031	0.00230421	0.00847177	13.7833	13.2099	0	0
SESN2	NM_031459	6.72242	-1.08496	14.7456	0.00185267	0.00709497	13.7832	13.2099	0	0
EGR1	NM_001964	6.68358	5.7634	463.911	4.02637e-13	3.85484e-10	2318.54	2222.09	14.9973	17.89
LOC147004	XR_001752838	6.67993	-1.11991	12.9835	0.00294833	0.010416	13.3791	12.8226	0	0
MORN2	NM_001145450	6.67967	-0.981634	11.7015	0.00386484	0.0130749	13.3767	12.8203	0	0
BCCIP	NM_078468	6.67333	0.0680172	20.2298	0.000440673	0.00222287	13.3176	12.7636	0	0
SIX4	NM_017420	6.66116	0.12428	19.4895	0.000519443	0.00252701	13.2051	12.6558	0	0
SPX	NM_030572	6.61787	-1.1227	13.5794	0.00225611	0.00833977	12.8104	12.2775	0	0
ATIC	NM_004044	6.6107	-0.859783	14.9353	0.00156681	0.00623986	12.7464	12.2162	0	0
ZNF22	NM_006963	6.60705	-1.01959	14.3958	0.00180737	0.00695695	12.714	12.1851	0	0
PDLIM1	NM_020992	6.60526	-1.01919	11.5928	0.00399239	0.0134022	12.6981	12.1698	0	0
RPS29	NM_001032	6.56244	1.12056	84.7501	9.64975e-08	2.08078e-06	76.6204	73.433	0.45513	0.542917
SZT2	NM_015284	6.55692	-1.16166	13.2929	0.00244286	0.00889276	12.2751	11.7645	0	0
LOC107986973	XR_001746071	6.55317	-1.12497	12.5487	0.00301614	0.0106398	12.2429	11.7336	0	0
CNTNAP3	NM_033655	6.5477	-0.987654	14.2794	0.00186466	0.00711244	12.1963	11.6889	0	0
TMEM256	NM_152766	6.50249	-0.829563	14.4816	0.00176645	0.00684356	11.8155	11.324	0	0
SELENOS	NM_203472	6.50179	0.983616	15.323	0.00141642	0.00576567	11.8095	11.3183	0	0
LOC105376575	NR_132751	6.48966	-0.891523	11.9519	0.00358843	0.0123404	11.7101	11.2229	0	0
LOC107984205	XR_001747359	6.48749	-1.24191	12.3868	0.00347738	0.0120189	11.6923	11.2059	0	0
DTX3L	NM_138287	6.48523	3.51567	346.7	3.68841e-12	1.10764e-09	439.117	420.85	3.19083	3.80629
NDUFAF2	NM_174889	6.43633	-0.719219	14.8878	0.00158645	0.00629713	11.28	10.8108	0	0
POLE	NM_006231	6.42485	-1.28348	12.0095	0.00386825	0.0130772	11.1899	10.7244	0	0
OTUD1	NM_001145373	6.37841	2.59687	169.923	7.35419e-10	4.70698e-08	236.763	226.914	1.8165	2.16688
TSPAN13	NM_014399	6.37389	-1.20252	11.984	0.00355471	0.0122466	10.7966	10.3475	0	0
LOC107987026	XR_001746563	6.36978	-1.28287	11.6647	0.00390759	0.0131916	10.7656	10.3178	0	0
SMNDC1	XM_005269382	6.36771	-1.32473	11.7464	0.00417088	0.0139022	10.75	10.3028	0	0
SNRPD1	NM_006938	6.36562	-1.32512	11.8293	0.00407274	0.0136242	10.7344	10.2878	0	0
SLFN5	NM_144975	6.36551	-0.803028	10.393	0.00577266	0.0180876	10.7335	10.287	0	0
ACOT9	XM_005274472	6.36161	-0.864366	14.5505	0.00173434	0.0067608	10.7043	10.259	0	0
PINK1-AS	NR_046507	6.3594	-1.16665	12.3391	0.00320433	0.0112208	10.6877	10.2431	0	0
RPTOR	NM_020761	6.35735	-1.09407	12.8622	0.00275771	0.00987372	10.6725	10.2285	0	0
PATZ1	NM_032051	6.35734	-1.13006	12.6442	0.00293456	0.0103824	10.6724	10.2284	0	0
DNAJA1	NM_001539	6.35063	2.8206	112.26	1.40741e-08	4.71138e-07	287.406	275.45	2.26862	2.7062
ZFAND2A	XM_017012774	6.31174	0.778093	67.7031	4.25022e-07	6.99168e-06	64.3441	61.6674	0.45489	0.542631
SHTN1	XM_005270002	6.30009	-0.208531	16.2118	0.00112981	0.00481273	10.2516	9.82518	0	0
LOC105372501	XR_001754475	6.29506	-1.28535	10.8517	0.00500205	0.0161353	10.2157	9.79072	0	0
HIST1H4C	NM_003542	6.2932	8.43779	793.727	6.45116e-15	1.29179e-11	4234.64	4058.49	36.0245	42.9731
SRFBP1	NM_152546	6.29296	-0.99051	10.7058	0.00523362	0.0167918	10.2007	9.77637	0	0
HIST2H3D	NM_001123375	6.22994	-0.28507	14.3338	0.00183763	0.00705433	9.7587	9.35274	0	0
LINC02067	NR_102265	6.22314	-1.41517	10.8381	0.00544716	0.0173378	9.71253	9.3085	0	0
HMGA2	NM_003483	6.22093	-0.95997	13.2155	0.00249629	0.00905284	9.69747	9.29406	0	0
MCM5	NM_006739	6.2209	-1.32829	11.8712	0.00367506	0.0125661	9.69726	9.29386	0	0
TEKT5	XM_011522385	6.21864	-1.41595	10.7668	0.0055652	0.0175962	9.68195	9.27919	0	0
GPR1-AS	NR_104359	6.21638	-1.41635	10.6076	0.0058394	0.0182365	9.66668	9.26455	0	0
IDI2	NM_033261	6.21401	0.417563	15.0824	0.00150768	0.00605985	9.65084	9.24937	0	0
TRIM5	XM_017018460	6.14968	-1.16992	10.2405	0.00605837	0.0187955	9.22367	8.83998	0	0
FAM46B	NM_052943	6.1474	-1.32869	9.44107	0.00784934	0.0230924	9.20901	8.82592	0	0
LAMC2	NM_005562	6.14508	-1.4626	10.3485	0.00631985	0.0194429	9.19406	8.81159	0	0
IFITM1	NM_003641	6.14084	-0.753386	12.9367	0.00270004	0.00970351	9.1668	8.78546	0	0
IFI44L	NM_006820	6.13951	-0.248981	14.7649	0.00163857	0.00646649	9.15835	8.77737	0	0
POLI	NM_007195	6.13682	0.601541	13.6324	0.0022234	0.00825072	9.14125	8.76098	0	0
ECHS1	NM_004092	6.10378	0.746889	63.0108	6.74877e-07	1.03215e-05	55.6858	53.3693	0.454864	0.5426
RPLP1	NM_001003	6.08371	2.5948	233.724	7.0848e-11	8.69614e-09	240.437	230.435	2.28382	2.72433
LOC101929240	XR_243770	6.06503	-1.46369	9.89155	0.00677538	0.0204758	8.69065	8.32912	0	0
HIST1H2AE	NM_021052	6.065	-1.17066	10.6229	0.00537057	0.0171541	8.69045	8.32894	0	0
FLJ42627	NR_024492	6.06062	-0.647094	13.5245	0.00229058	0.00842815	8.66384	8.30343	0	0
ITGA1	NM_181501	6.06016	-1.41905	9.37929	0.00801134	0.0234558	8.66106	8.30077	0	0
IL1A	NM_000575	6.05769	-1.51244	9.57945	0.00803834	0.0235134	8.64609	8.28642	0	0
PA2G4P4	NR_003284	6.05607	-0.781702	11.5951	0.00398961	0.0134022	8.63635	8.27708	0	0
AASDHPPT	NM_015423	6.02919	2.26749	88.4917	7.21214e-08	1.66785e-06	53.0798	50.8717	0.456645	0.544725
C3	NM_000064	5.99392	0.513428	51.6679	2.34332e-06	2.8911e-05	51.9112	49.7517	0.457678	0.545957
DDX58	NM_014314	5.99253	6.1133	540.075	1.25656e-13	1.50379e-10	2237.56	2144.48	23.4154	27.9319
ARL1	NM_001177	5.97769	-1.51273	9.39787	0.00796224	0.0233406	8.17241	7.83244	0	0
TAF1L	NM_153809	5.97769	-1.46572	8.98417	0.00914296	0.0260365	8.1724	7.83244	0	0
LOC107985869	XR_001739409	5.97515	-1.41986	10.1344	0.00626676	0.0193044	8.15791	7.81854	0	0
SLC12A7	NM_006598	5.97513	-1.5624	9.28824	0.00882609	0.0252864	8.15779	7.81843	0	0
EIF3E	NM_001568	5.97259	-1.51353	9.2333	0.00840964	0.0243834	8.14326	7.80451	0	0
SIM2	XM_011529694	5.9703	-0.0248678	12.7499	0.00284723	0.0101261	8.13033	7.79212	0	0
ABCF2	NM_007189	5.96317	-0.998044	8.89797	0.00941362	0.0266133	8.08975	7.75323	0	0
ZC3HAV1	XM_005250501	5.90998	1.7841	71.8518	2.88526e-07	5.00426e-06	131.411	125.944	1.37451	1.63963
KIF4B	NM_001099293	5.89235	-0.997628	9.79007	0.00700177	0.0210669	7.6952	7.37509	0	0
STAT2	XM_017019904	5.89223	-0.932738	10.4577	0.00565616	0.0178371	7.69456	7.37447	0	0
LOC100506175	NR_111906	5.88743	-1.56338	8.89667	0.00941777	0.0266133	7.66876	7.34975	0	0
EIF5	NM_001969	5.88478	-1.37642	9.25466	0.00834996	0.0242511	7.6545	7.33607	0	0
SHH	NM_000193	5.8799	-0.9333	10.4409	0.00568614	0.0178841	7.62839	7.31105	0	0
IFT57	NM_018010	5.85601	0.978907	52.341	2.16396e-06	2.72603e-05	47.1169	45.1569	0.457194	0.545379
SARS	NR_034072	5.80465	0.591453	37.8566	1.47935e-05	0.000134632	45.5026	43.6097	0.45758	0.54584
IFIT5	NM_012420	5.79995	2.99143	230.896	7.75411e-11	9.27974e-09	274.207	262.8	3.20461	3.82272
GNAQ	NM_002072	5.79381	0.0383739	12.0246	0.00351254	0.012123	7.17839	6.87977	0	0
CRIPAK	NM_175918	5.78828	-1.2533	9.50508	0.00768544	0.02271	7.15072	6.85326	0	0
HSP90B1	NM_003299	5.75885	5.06173	344.125	3.90228e-12	1.10764e-09	1276.02	1222.94	15.6723	18.6952
LAP3	NM_015907	5.75452	3.15435	201.986	2.08116e-10	1.93629e-08	191.347	183.387	2.28371	2.7242
EXOSC3	NM_016042	5.71644	0.225731	39.8034	1.50214e-05	0.000136446	42.8381	41.056	0.458035	0.546383
PTPN1	NM_002827	5.69032	-0.0578145	10.821	0.00504969	0.0162671	6.67228	6.39472	0	0
ADAM17	NM_003183	5.68195	-1.14017	9.33349	0.00813392	0.0237277	6.6333	6.35736	0	0
C10orf88	NM_024942	5.68194	-1.17695	9.40342	0.00794762	0.0233264	6.63329	6.35735	0	0
PRPF38A	XM_011542315	5.67951	1.35243	12.9978	0.00265381	0.00955173	6.62208	6.34661	0	0
PMM2	NM_000303	5.6778	-0.354124	11.2913	0.00437203	0.0144637	6.61409	6.33895	0	0
PCDH9	XM_017020620	5.64681	0.194813	31.9823	3.77754e-05	0.000288867	40.4831	38.799	0.454308	0.541937
ANKRD1	NM_014391	5.64414	3.01783	246.744	4.73624e-11	7.41111e-09	313.301	300.268	4.10329	4.89475
PML	NM_033238	5.6416	0.274875	41.158	9.14111e-06	8.98532e-05	40.3448	38.6665	0.4544	0.542047
ZC3HAV1	NM_024625	5.59857	0.935865	51.9775	2.25882e-06	2.80648e-05	72.7084	69.6838	0.91676	1.09359
ZFPM2-AS1	NR_125796	5.57306	-1.0017	9.08273	0.00884441	0.0253219	6.14136	5.88588	0	0
CMC4	NM_001018024	5.44598	-0.789282	9.21198	0.00846968	0.0245277	5.61259	5.37911	0	0
COTL1	NM_021149	5.42197	2.45481	212.524	1.43128e-10	1.48947e-08	210.066	201.327	3.19077	3.80621
NFKBIA	NM_020529	5.35287	4.96889	343.762	3.93355e-12	1.10764e-09	1285.26	1231.8	20.9465	24.9868
GNAZ	XM_017028786	5.35205	2.83046	236.81	6.42777e-11	8.46531e-09	284.615	272.775	4.57395	5.45619
HSPB8	NM_014365	5.3028	1.54472	76.6142	1.8913e-07	3.52954e-06	112.087	107.424	1.81357	2.16338
LINC00525	NR_038407	5.29251	-0.0567431	31.4129	4.16293e-05	0.00031235	31.6187	30.3034	0.454006	0.541577
CFL1	NM_005507	5.28167	3.21983	265.593	2.73569e-11	5.02362e-09	375.323	359.71	6.36691	7.59499
TMEM18	NM_152834	5.22031	0.0696003	30.751	4.66778e-05	0.000342184	30.0793	28.828	0.454167	0.541769
UBC	NM_021009	5.2092	5.41475	410.591	1.02187e-12	5.43522e-10	1748.64	1675.9	31.5257	37.6065
TRIM21	NM_003141	5.20916	1.53301	81.7986	1.22369e-07	2.48211e-06	105.365	100.982	1.81929	2.1702
UBXN4	NM_014607	5.17834	1.56904	101.662	2.79784e-08	8.11712e-07	103.788	99.4707	1.83084	2.18398
TTC37	NM_014639	5.1433	0.0350182	26.6686	9.84004e-05	0.000636544	28.5064	27.3205	0.454126	0.54172
PTGS2	NM_000963	5.1363	5.08864	411.719	1.00075e-12	5.43522e-10	964.949	924.808	18.2625	21.785
ARF4	NM_001660	5.09263	2.69377	194.54	2.74168e-10	2.30253e-08	190.24	182.326	3.64309	4.34578
GABARAP	NM_007278	5.04166	0.542399	42.4325	7.64893e-06	7.7537e-05	48.8493	46.8172	0.906845	1.08176
ME1	NM_002395	5.0276	1.26124	61.1607	8.16136e-07	1.21708e-05	71.3297	68.3624	1.37652	1.64202
CTSD	NM_001909	5.00297	2.04395	163.149	9.87447e-10	5.82656e-08	157.079	150.545	3.19066	3.80608
HIST1H2AI	NM_003509	4.98767	3.62269	133.919	4.06604e-09	1.76947e-07	465.558	446.191	9.72669	11.6028
MYDGF	NM_019107	4.95631	-0.311264	24.4445	0.000152565	0.000916349	25.0041	23.964	0.453743	0.541262
LOC107985266	XR_001754036	4.88811	0.340115	34.7998	2.37595e-05	0.000199469	44.5003	42.6491	0.919217	1.09652
PLPBP	NM_007198	4.88065	-0.0889376	21.8172	0.000265006	0.00145647	23.9671	22.9701	0.4585	0.546938
HS2ST1	NM_012262	4.84226	-0.087988	22.1611	0.000245968	0.00136912	23.1044	22.1432	0.453962	0.541525
PDAP1	NM_014891	4.81952	-0.254985	20.5443	0.000351487	0.00186331	22.9776	22.0217	0.458709	0.547186
HIST1H2AJ	NM_021066	4.73521	0.509496	34.5243	2.48321e-05	0.000205543	39.4701	37.8281	0.906716	1.08161
RPS5	NM_001009	4.71545	3.33815	264.348	2.83346e-11	5.02362e-09	398.145	381.582	10.05	11.9885
RAB39B	NM_171998	4.70814	-0.563826	16.5104	0.000927463	0.00407692	21.0169	20.1426	0.453418	0.540875
COPG1	NM_016128	4.69648	1.52479	103.237	2.51649e-08	7.48226e-07	109.797	105.23	2.74687	3.2767
CTSC	NM_001814	4.69235	-0.586264	16.4024	0.000953576	0.00418019	21.0504	20.1747	0.459216	0.547791
IRF2	NM_002199	4.68682	1.51268	82.1964	1.18464e-07	2.43385e-06	73.554	70.4942	1.82512	2.17715
YBX3P1	NR_027011	4.67865	-0.638772	15.325	0.00141568	0.00576567	20.5818	19.7257	0.453262	0.540689
HSPA4	NM_002154	4.66589	4.21665	313.075	7.96593e-12	1.81585e-09	680.643	652.329	17.8467	21.289
DDB1	NM_001923	4.6655	3.5803	166.067	8.6855e-10	5.26298e-08	430.961	413.033	11.2728	13.4472
DYNC1H1	NM_001376	4.66523	5.53132	395.826	1.35018e-12	6.12128e-10	1734.09	1661.95	45.6206	54.4201
CCNI	NM_006835	4.65463	-0.515751	18.4654	0.000570704	0.00272379	20.4967	19.644	0.459052	0.547596
SERINC1	NM_020755	4.63771	4.39313	167.246	8.25174e-10	5.13001e-08	139.355	133.558	3.65888	4.36462
HIST1H3B	NM_003537	4.62776	3.94212	252.434	3.9968e-11	6.59747e-09	557.564	534.37	14.998	17.8909
TRIM25	NM_005082	4.6116	7.29917	428.099	7.43438e-13	5.38434e-10	1256.08	1203.82	34.2756	40.8868
ATP5F1	NM_001688	4.61061	0.889992	39.7292	1.1218e-05	0.000107616	53.4778	51.2532	1.37875	1.64469
LOC107986928	XR_001745834	4.6103	-0.591498	14.6545	0.00151618	0.00607003	19.8801	19.0531	0.459229	0.547807
NTN4	NM_021229	4.60956	3.82959	270.108	2.41188e-11	4.61827e-09	451.516	432.734	12.2845	14.6539
NOCT	NM_012118	4.60263	3.13861	237.525	6.28546e-11	8.46531e-09	349.966	335.408	9.54884	11.3907
GOT1	NM_002079	4.58798	2.73831	116.34	1.09683e-08	3.8846e-07	251.591	241.125	6.91073	8.2437
ZMAT2	NM_144723	4.57295	0.648019	35.2643	2.20676e-05	0.000187633	51.3001	49.1661	1.35761	1.61948
AARS	XR_933220	4.56298	-0.428825	15.958	0.00107004	0.00461882	19.0011	18.2107	0.453631	0.541129
RPL4	NM_000968	4.55772	3.80656	216.368	1.25399e-10	1.36429e-08	277.177	265.646	7.78608	9.28789
CSTF3	NM_001326	4.54656	4.69615	98.1684	3.55783e-08	9.62504e-07	245.488	235.276	6.93966	8.2782
NIFK	NM_032390	4.52746	2.92806	126.708	6.01796e-09	2.34211e-07	112.942	108.244	3.19082	3.80628
CIR1	NM_004882	4.50385	-0.543532	13.9131	0.00186227	0.00711244	18.452	17.6844	0.459114	0.54767
NOP58	NM_015934	4.49815	3.6269	200.161	2.22469e-10	1.93629e-08	391.257	374.981	11.4937	13.7107
TIMMDC1	NM_016589	4.4938	1.35676	37.9063	1.46836e-05	0.000133887	33.6972	32.2954	0.915669	1.09229
HPRT1	NM_000194	4.47777	0.763773	29.6122	5.70676e-05	0.000399951	48.796	46.7661	1.37973	1.64585
HSPB1	NM_001540	4.46932	3.31203	205.119	1.8585e-10	1.81564e-08	380.806	364.965	11.4125	13.6138
MSH3	NM_002439	4.45476	0.785993	50.1287	2.82007e-06	3.36323e-05	47.5281	45.5509	1.36549	1.62888
LINC01578	NR_037601	4.44522	0.0183041	24.632	0.000146884	0.000886674	32.759	31.3962	0.920837	1.09845
PDIA3P1	NR_002305	4.43803	-0.033956	20.4381	0.000360039	0.00190023	32.606	31.2496	0.921136	1.09881
FAM46A	NM_017633	4.43504	2.93288	158.054	1.24169e-09	6.75451e-08	254.567	243.977	7.78597	9.28776
DSG2	NM_001943	4.35923	2.3056	94.7465	4.53508e-08	1.15018e-06	143.615	137.64	4.59519	5.48153
CNPY2	NM_014255	4.35614	0.204324	29.6287	5.68999e-05	0.000399384	30.5182	29.2486	0.912671	1.08871
RPS11	NM_001015	4.34668	3.56276	187.076	3.65078e-10	2.91272e-08	441.701	423.326	14.4352	17.2195
ANXA5	NM_001154	4.34304	1.92409	109.015	1.72606e-08	5.47197e-07	141.426	135.543	4.57626	5.45895
ALB	NM_000477	4.34304	-0.160519	20.7733	0.000391463	0.00203247	30.5453	29.2746	0.921913	1.09974
EEF2	NM_001961	4.34087	5.26415	282.549	1.72174e-11	3.43415e-09	1485.7	1423.9	48.9466	58.3876
SND1	NM_014390	4.34055	1.78915	86.1918	8.61459e-08	1.91805e-06	125.852	120.616	4.07111	4.85636
LOC105372754	XR_937617	4.32896	-0.875521	12.5254	0.00303639	0.0107034	16.362	15.6814	0.460023	0.548755
CH25H	NM_003956	4.32733	-0.176802	20.537	0.00041204	0.00211181	30.2145	28.9576	0.921963	1.0998
PSMC2	NM_002803	4.32682	1.24143	62.2209	7.3151e-07	1.10465e-05	57.2865	54.9034	1.82528	2.17735
MAP1LC3B	NM_022818	4.31592	1.66435	72.4697	2.72787e-07	4.80941e-06	111.564	106.923	3.66204	4.36839
TBC1D9	NM_015130	4.30892	0.948035	53.5972	1.86908e-06	2.40518e-05	56.3352	53.9917	1.8174	2.16795
LOC105372550	XR_001754516	4.30691	-0.677708	13.4924	0.00209809	0.00785881	15.8738	15.2134	0.453172	0.540581
FCGBP	NM_003890	4.29643	0.887853	54.8007	2.4181e-06	2.96807e-05	69.678	66.7795	2.28754	2.72877
LGALS3BP	NM_005567	4.29522	1.55284	74.3595	2.30343e-07	4.17671e-06	82.3449	78.9194	2.72168	3.24665
S100A10	NM_002966	4.28799	3.08254	189.003	3.3872e-10	2.79561e-08	310.216	297.311	10.536	12.5682
VTN	NM_000638	4.26837	-0.704243	12.163	0.00309785	0.010888	15.4495	14.8068	0.453106	0.540503
TOP1	NM_003286	4.26145	3.81335	201.26	2.13698e-10	1.93629e-08	487.918	467.62	16.9298	20.1952
RAD21	NM_006265	4.25991	2.88231	175.847	5.73344e-10	4.06702e-08	198.414	190.161	6.84246	8.16226
HSPA9	NM_004134	4.25966	4.29179	238.685	6.06221e-11	8.46531e-09	771.072	738.996	26.8369	32.0134
TMEM47	NM_031442	4.243	1.69942	84.8417	9.57994e-08	2.07508e-06	80.1221	76.7891	2.74601	3.27567
ANXA2P1	NR_001562	4.23833	-0.128867	24.5024	0.000150784	0.000906787	28.1191	26.9494	0.912818	1.08889
RBM22	NM_018047	4.23497	0.981408	50.1583	2.80992e-06	3.36277e-05	66.1899	63.4364	2.26773	2.70514
CIDECP	NR_002786	4.23407	-0.818274	10.2284	0.00568044	0.0178779	15.3076	14.6709	0.459884	0.548588
COX7C	NM_001867	4.22779	0.755574	37.5674	1.54531e-05	0.000139311	40.8003	39.103	1.37258	1.63733
P4HB	NM_000918	4.21492	3.81056	218.524	1.16547e-10	1.29746e-08	547.962	525.167	19.65	23.4401
HEATR1	NM_018072	4.20924	3.1381	133.507	4.1561e-09	1.77636e-07	218.497	209.408	7.81569	9.32322
DCHS1	NM_003737	4.19504	-0.908792	11.3948	0.00391786	0.0132169	14.9024	14.2825	0.460109	0.548857
SEL1L	NM_005065	4.19339	0.440794	30.898	4.54997e-05	0.000335088	39.3561	37.7189	1.356	1.61755
AARS	NM_001605	4.18116	0.185834	24.7112	0.000144559	0.000877063	39.86	38.2018	1.38522	1.65241
TSNAX	NM_005999	4.18042	0.48734	31.554	4.06345e-05	0.000306341	39.2574	37.6244	1.36489	1.62815
RPS12	NM_001016	4.17666	1.99108	84.5663	9.79152e-08	2.09719e-06	124.808	119.616	4.53262	5.40689
HSPA13	NM_006948	4.16758	1.82229	94.0058	4.78447e-08	1.19288e-06	125.553	120.331	4.58863	5.4737
ZNF791	XM_017026412	4.16124	1.29508	31.1457	4.35892e-05	0.000324512	26.5354	25.4315	0.908914	1.08423
MAF	XR_001751902	4.14174	-0.282413	17.085	0.000801532	0.00361975	26.5616	25.4566	0.922319	1.10022
COX8A	NM_004074	4.13498	0.621902	30.6596	4.74283e-05	0.000346625	50.7135	48.6038	1.84634	2.20246
IRF9	NM_006084	4.12235	1.60491	78.9059	1.55555e-07	3.05181e-06	85.7478	82.1807	3.20913	3.82812
RAB3GAP2	NM_012414	4.12017	2.05731	57.0254	1.26999e-06	1.73204e-05	133.814	128.247	5.06232	6.03876
DNAJB9	NM_012328	4.11567	1.35864	62.1654	7.35688e-07	1.10747e-05	84.2906	80.7842	3.16919	3.78048
LOC105369594	XR_001748949	4.10557	1.208	57.4549	1.21157e-06	1.6811e-05	85.1572	81.6148	3.22443	3.84637
RACK1	NM_006098	4.09804	4.23155	244.243	5.10897e-11	7.41111e-09	720.264	690.301	28.044	33.4533
CCNI	XM_011531555	4.08462	-0.349862	19.2706	0.000471299	0.00234279	25.0041	23.9639	0.903372	1.07762
MPV17L2	NM_032683	4.05674	-0.884626	10.3113	0.00552886	0.0175392	13.3119	12.7581	0.452694	0.540012
ASB1	NM_001040445	4.05316	-0.854335	11.6595	0.00361027	0.0123977	13.2805	12.728	0.452756	0.540086
PHKG2	NM_000294	4.05079	-1.01472	9.48717	0.00726661	0.0217137	13.2484	12.6973	0.4524	0.539661
TPR	NM_003292	4.04995	3.65922	236.243	6.54306e-11	8.46531e-09	431.025	413.095	17.3199	20.6606
SLC25A5	NM_001152	4.04648	1.88177	103.037	2.55043e-08	7.50934e-07	138.095	132.351	5.50579	6.56776
LOC107987226	XR_001751654	4.04009	-0.97672	9.67283	0.00682652	0.0206044	13.3766	12.8202	0.460296	0.54908
PTPN12	XM_006716073	4.03665	-0.977201	8.62866	0.00977125	0.0274325	13.3446	12.7895	0.460298	0.549082
TXNDC5	NM_030810	4.03106	-0.632096	12.5651	0.00274745	0.00984433	13.2655	12.7136	0.459334	0.547932
LINC01134	NR_024455	4.02485	0.666984	30.0414	6.67548e-05	0.000456508	58.3358	55.9091	2.31287	2.75898
LGALS1	NM_002305	4.02416	1.36289	77.6484	1.73061e-07	3.28746e-06	90.8714	87.0912	3.65232	4.35679
GOLT1B	NM_016072	4.02301	0.714121	37.9286	1.46344e-05	0.000133693	46.6377	44.6976	1.83531	2.18932
PYGB	NM_002862	4.0131	2.98758	175.311	5.86222e-10	4.06702e-08	289.839	277.782	11.922	14.2215
MMP7	NM_002423	4.00527	0.398589	29.968	5.35648e-05	0.000381551	34.75	33.3044	1.36472	1.62795
PRAF2	NM_007213	3.99454	-0.609528	12.541	0.00276711	0.00989259	12.7621	12.2312	0.453325	0.540764
MRPL54	NM_172251	3.98573	0.129398	26.1427	0.000108911	0.000692371	34.2656	32.8402	1.36411	1.62723
HIST1H3C	NM_003531	3.98028	2.19532	98.8283	3.39802e-08	9.4025e-07	131.246	125.786	5.47861	6.53535
CS	NM_004077	3.97738	1.38849	55.8931	1.43987e-06	1.93614e-05	88.5308	84.848	3.67573	4.38473
MRPL51	NM_016497	3.97146	4.92983	234.415	6.93133e-11	8.69614e-09	399.069	382.468	16.9305	20.1962
RYBP	NM_012234	3.96881	2.03043	103.85	2.41569e-08	7.36554e-07	108.306	103.8	4.54361	5.42
RSL24D1	NM_016304	3.96818	3.44081	166.254	8.61487e-10	5.26298e-08	193.589	185.536	8.18966	9.76931
NUS1	NM_138459	3.96058	0.102762	18.1908	0.00060988	0.00288948	22.9776	22.0217	0.905142	1.07973
EIF3A	NM_003750	3.95853	7.69845	318.733	6.96042e-12	1.75366e-09	1629.5	1561.72	70.0123	83.5165
JUN	NM_002228	3.93958	5.34553	287.76	1.50128e-11	3.12462e-09	1544.84	1480.57	67.2492	80.2205
ITGA5	NM_002205	3.9394	2.07206	120.232	8.70818e-09	3.20662e-07	159.211	152.588	6.85756	8.18027
AHCTF1P1	NR_077058	3.93671	1.17612	41.6872	8.48488e-06	8.4619e-05	63.89	61.2322	2.7086	3.23104
RPL12	NM_000976	3.93634	2.13169	111.567	1.46947e-08	4.88498e-07	157.852	151.285	6.81337	8.12756
ANXA2P2	NR_003573	3.92455	2.15643	96.5138	3.99709e-08	1.04558e-06	169.214	162.175	7.36939	8.79083
TTC39B	XR_001746190	3.91516	0.18255	13.2984	0.00221806	0.00823727	12.199	11.6915	0.458097	0.546457
ANGEL1	NM_015305	3.90923	-1.05054	9.3465	0.00762163	0.0225912	12.2113	11.7034	0.460518	0.549344
RPLP2	NM_001004	3.90613	2.69992	162.907	9.98074e-10	5.82656e-08	235.905	226.092	10.4412	12.4551
CYR61	NM_001554	3.88582	3.24824	169.658	7.43797e-10	4.70698e-08	344.259	329.938	15.4921	18.4803
HIST1H4E	NM_003545	3.88461	4.24598	210.282	1.54769e-10	1.5435e-08	499.375	478.601	22.528	26.8733
UBB	NM_018955	3.8837	-0.983348	9.75745	0.00663606	0.0201566	11.7868	11.2965	0.452476	0.539751
HIST1H2BK	NM_080593	3.86618	0.364984	32.835	3.27335e-05	0.000258147	41.8857	40.1433	1.83821	2.19278
EMC3	NM_018447	3.8583	-0.0053522	16.8192	0.000857209	0.00381717	21.5752	20.6776	0.912757	1.08881
NNMT	NM_006169	3.85062	0.331338	22.9366	0.000208446	0.00119501	31.6371	30.321	1.38371	1.6506
KRR1	NM_007043	3.84845	1.57947	59.2651	9.96446e-07	1.42814e-05	80.8982	77.5329	3.67334	4.38187
MT2A	NM_005953	3.84406	1.92699	82.3675	1.16827e-07	2.421e-06	99.3079	95.1768	4.54294	5.41919
HIST1H2AM	NM_003514	3.84033	3.61361	156.154	1.35481e-09	7.20611e-08	420.103	402.627	19.5324	23.2999
GOT2	NM_002080	3.81653	-1.12435	8.87109	0.00897612	0.0256224	11.2373	10.7699	0.45217	0.539387
TMEM170B	NM_001100829	3.81589	1.22761	19.8181	0.000414896	0.00211964	21.0198	20.1454	0.915951	1.09262
NDUFA1	NM_004541	3.80977	0.348849	30.0521	5.27726e-05	0.000377612	40.2773	38.6018	1.83835	2.19294
RGP1	NM_001080496	3.80486	0.0926596	25.7215	0.000118247	0.000738002	30.2109	28.9541	1.36403	1.62713
IPO7	NM_006391	3.788	3.73348	200.622	2.18737e-10	1.93629e-08	433.084	415.068	20.8857	24.9143
TM9SF2	NM_004800	3.78539	2.99974	100.024	3.12868e-08	8.82037e-07	191.817	183.838	9.22093	10.9995
RPL30	NM_000989	3.7805	1.99032	65.6053	5.20872e-07	8.31138e-06	133.953	128.381	6.43669	7.67822
HSP90B2P	NR_073383	3.7804	1.57783	49.973	2.8741e-06	3.40121e-05	96.5839	92.5661	4.61803	5.50877
UHRF1BP1	NM_017754	3.77686	2.51328	115.571	1.14886e-08	4.01429e-07	188.928	181.069	9.13579	10.8979
EIF5B	NM_015904	3.75975	2.88385	138.807	3.15057e-09	1.4786e-07	204.846	196.325	10.0319	11.9668
SMC3	NM_005445	3.75849	3.12033	105.292	2.19613e-08	6.78251e-07	211.441	202.645	10.3673	12.367
NCOA7	NM_001199622	3.74989	1.24394	57.0877	1.26133e-06	1.72514e-05	56.7364	54.3762	2.7387	3.26696
NCL	NM_005381	3.74273	4.42261	245.171	4.96701e-11	7.41111e-09	767.279	735.36	38.2495	45.6273
HIST1H1D	NM_005320	3.73887	3.58634	182.202	4.42686e-10	3.41796e-08	302.524	289.94	15.0721	17.9793
HSBP1	NM_001537	3.7298	3.06244	125.141	6.57058e-09	2.51627e-07	216.83	207.81	10.8488	12.9413
PLP2	NM_002668	3.72153	0.587972	32.7059	3.34459e-05	0.000260758	46.257	44.3327	2.26413	2.70085
PPP1R15B	NM_032833	3.71833	2.45631	89.3937	6.73388e-08	1.57021e-06	155.805	149.324	7.83415	9.34524
RBM3	NM_006743	3.69588	2.83429	132.667	4.34662e-09	1.84135e-07	264.579	253.573	13.573	16.191
HIST1H2AH	NM_080596	3.69544	3.78935	165.581	8.87179e-10	5.30866e-08	412.156	395.011	21.1943	25.2823
HSPA14	NM_016299	3.69289	1.49385	48.3792	3.49977e-06	3.9889e-05	54.1867	51.9325	2.72126	3.24615
PSMB1	NM_002793	3.68899	1.23535	48.4089	3.48681e-06	3.98362e-05	80.9627	77.5947	4.11666	4.9107
ERN1	XM_017024347	3.68712	-0.494968	13.9113	0.00186325	0.00711244	18.9388	18.151	0.902797	1.07693
GINM1	NM_138785	3.6855	0.225382	21.3231	0.000295347	0.00160298	37.2293	35.6806	1.8527	2.21005
TMED10	NM_006827	3.68548	1.75649	86.3927	8.48058e-08	1.89704e-06	89.3972	85.6783	4.56545	5.44605
LOC102723828	NR_125936	3.6823	-0.773444	9.09869	0.00829616	0.0241128	10.2437	9.81756	0.45292	0.540281
CHD2	NM_001271	3.6818	3.91299	200.44	2.20199e-10	1.93629e-08	530.526	508.456	27.5652	32.882
STARD7	NM_020151	3.67872	-0.832537	9.24915	0.00787887	0.023153	10.2155	9.7905	0.452799	0.540137
B4GALT1	NM_001497	3.6773	0.16059	22.2415	0.000241744	0.00134875	27.6462	26.4961	1.36418	1.62731
HSPA5	NM_005347	3.67451	4.49004	177.859	5.27772e-10	3.82794e-08	839.782	804.847	43.9028	52.3709
MRPL15	NM_014175	3.67226	0.228278	17.6478	0.000696604	0.00320415	18.9471	18.1589	0.912661	1.0887
EIF1	NM_005801	3.66932	5.0725	201.936	2.08498e-10	1.93629e-08	741.635	710.783	38.9025	46.4062
FAM218A	NM_153027	3.66368	0.846784	38.5405	1.33567e-05	0.000124394	62.803	60.1905	3.23208	3.8555
TMEM123	NM_052932	3.65565	3.18816	141.199	2.78906e-09	1.32191e-07	182.135	174.559	9.58386	11.4324
FTSJ3	NM_017647	3.65393	2.56687	151.206	1.70802e-09	8.51698e-08	215.955	206.972	11.3923	13.5897
ASPM	NM_018136	3.65136	3.7001	153.181	1.55587e-09	7.875e-08	189.665	181.775	10.0136	11.945
SLCO1B3	NM_019844	3.64833	1.816	53.4673	1.89737e-06	2.43504e-05	52.5746	50.3875	2.72334	3.24862
DNAJB11	NM_016306	3.64799	2.22511	94.3204	4.67671e-08	1.17212e-06	154.689	148.254	8.17153	9.74769
NKX2-3	NM_145285	3.64625	0.779334	32.2395	3.61681e-05	0.000277908	60.9489	58.4135	3.17472	3.78708
ATP5B	NM_001686	3.64356	3.38841	154.781	1.44379e-09	7.43161e-08	388.673	372.504	20.7169	24.7129
CCDC6	NM_005436	3.63147	3.41833	132.012	4.50178e-09	1.89035e-07	294.467	282.218	15.8096	18.859
C12orf75	NM_001145199	3.63111	0.831226	34.0968	2.66059e-05	0.000216602	52.7357	50.542	2.76467	3.29793
EPRS	NM_004446	3.63054	1.75401	80.7254	1.33648e-07	2.66573e-06	94.1521	90.2354	5.00312	5.96814
SLC31A1	NM_001859	3.6266	0.272068	19.5156	0.000445056	0.00223659	27.0793	25.9528	1.3843	1.65131
PFDN1	NM_002622	3.62498	-0.110072	19.3876	0.000458551	0.00229371	26.6439	25.5355	1.36351	1.62651
MRPL35	NM_016622	3.62011	0.602863	19.3724	0.00046019	0.00229711	26.4323	25.3327	1.35727	1.61907
GHITM	NM_014394	3.61857	3.14611	146.444	2.14871e-09	1.03898e-07	321.591	308.213	17.4283	20.7899
HIST1H3F	NM_021018	3.61622	1.45219	45.6588	4.95671e-06	5.42969e-05	59.9813	57.4861	3.19021	3.80555
MAGT1	NM_032121	3.61504	2.07032	103.248	2.51462e-08	7.48226e-07	135.078	129.459	7.29169	8.69814
DDX1	NM_004939	3.61248	2.87328	157.336	1.28315e-09	6.90164e-08	261.276	250.407	14.2045	16.9444
FGD6	NM_018351	3.60765	2.80015	145.083	2.29734e-09	1.09974e-07	201.352	192.976	10.9652	13.0803
FTH1	NM_002032	3.59996	3.2051	178.959	5.04611e-10	3.71626e-08	323.036	309.598	17.7359	21.1569
SYNPO2	NM_001128933	3.59908	0.155434	18.6517	0.000545756	0.0026283	25.9798	24.899	1.35369	1.6148
HTT	NM_002111	3.59235	2.46962	126.739	6.00766e-09	2.34211e-07	181.705	174.146	9.99414	11.9218
OGFR	NM_007346	3.5844	1.94517	90.0063	6.42946e-08	1.50872e-06	124.186	119.02	6.84278	8.16264
MBD2	NM_003927	3.58433	0.970736	34.2271	2.60504e-05	0.000213168	58.1813	55.761	3.16375	3.77398
FGF2	NM_002006	3.57743	3.64982	181.529	4.54789e-10	3.45151e-08	374.803	359.211	20.9164	24.9509
AREG	NM_001657	3.57025	3.35842	134.556	3.93122e-09	1.73345e-07	250.39	239.974	14.0171	16.7208
VSIR	NM_022153	3.56761	-0.671865	12.0536	0.00320171	0.0112208	17.3991	16.6753	0.901559	1.07545
EGFR	NM_005228	3.56746	2.12771	103.916	2.40511e-08	7.36554e-07	138.35	132.595	7.72394	9.21376
FLJ44635	NM_207422	3.56377	-0.783423	10.6223	0.00537163	0.0171541	17.334	16.6129	0.900564	1.07427
MSC	NM_005098	3.56143	1.10308	46.4831	4.45329e-06	4.9692e-05	65.6688	62.937	3.63942	4.34141
DSP	NM_004415	3.55664	1.77334	53.7363	1.83931e-06	2.37325e-05	73.0345	69.9963	4.07088	4.85609
HIST1H1C	NM_005319	3.54858	5.45842	253.548	3.86779e-11	6.59747e-09	1498.67	1436.32	85.573	102.079
RCC1L	NM_030798	3.54701	0.926441	22.4626	0.000230539	0.00129617	25.5123	24.451	1.37849	1.64438
LMAN1	NM_005570	3.54488	2.56357	96.3611	4.04063e-08	1.05122e-06	191.033	183.086	10.8661	12.962
ZNF776	NM_173632	3.54397	2.2271	105.402	2.18037e-08	6.77754e-07	161.398	154.684	9.17299	10.9423
EMC2	NM_014673	3.53805	0.657121	32.2871	3.58793e-05	0.000276576	40.9433	39.2401	2.27675	2.7159
HIST1H4D	NM_003539	3.52739	3.36212	158.119	1.23804e-09	6.75451e-08	268.066	256.915	15.4672	18.4505
PGRMC1	NM_006667	3.52122	0.0856812	22.6365	0.000222141	0.00125845	32.7414	31.3794	1.82656	2.17887
MYO5B	NM_001080467	3.51505	0.288145	20.2984	0.000371645	0.00194646	40.813	39.1152	2.30621	2.75104
EEF1A2	NM_001958	3.5148	1.09438	29.3789	5.95041e-05	0.00041282	70.7223	67.7803	4.05815	4.8409
SYNJ2BP	NM_018373	3.51205	3.38491	109.761	1.64613e-08	5.36057e-07	102.519	98.2539	5.92911	7.07274
ICE2	NM_001276385	3.51016	-0.284898	9.35037	0.00761159	0.0225754	9.19343	8.81099	0.458738	0.547222
MAP1B	NM_005909	3.49245	0.932866	47.7911	3.76837e-06	4.26459e-05	62.8368	60.2229	3.65342	4.3581
CDC73	NM_024529	3.49143	1.77344	69.8027	3.4853e-07	5.95862e-06	92.8002	88.9398	5.43833	6.48729
HIST1H2AG	NM_021064	3.48609	3.05517	127.537	5.74703e-09	2.27364e-07	255.128	244.514	15.1462	18.0677
ANXA1	NM_000700	3.48387	0.295782	21.141	0.000307507	0.0016577	38.9051	37.2867	2.24638	2.67967
RPS21	NM_001024	3.48131	2.54661	82.2734	1.17724e-07	2.42907e-06	186.505	178.746	11.0871	13.2256
UBL3	NM_007106	3.48039	6.24598	184.379	4.05926e-10	3.18552e-08	431.345	413.402	25.7653	30.735
SETD5	XM_017006768	3.47751	-0.729104	10.5892	0.00505354	0.0162685	16.3293	15.65	0.90107	1.07487
KDELR1	NM_006801	3.47241	1.67723	59.4274	9.79368e-07	1.41212e-05	113.762	109.029	6.77481	8.08156
TNFRSF21	NM_014452	3.47183	0.69478	28.8491	6.5487e-05	0.000448479	54.7665	52.4883	3.2203	3.84144
ZFP36	NM_003407	3.46922	4.05811	211.816	1.46694e-10	1.4941e-08	568.93	545.263	34.2746	40.8856
INA	NM_032727	3.46842	0.846381	31.1185	4.37946e-05	0.000325535	38.8345	37.2191	2.26662	2.70382
DNAJA2	NM_005880	3.4684	1.93548	34.2467	2.59681e-05	0.000212859	127.442	122.141	7.62102	9.091
MMADHC	NM_015702	3.46806	1.53532	58.7162	1.05676e-06	1.5011e-05	76.441	73.2611	4.53979	5.41544
UFL1	NM_015323	3.4651	1.9517	52.1824	2.20477e-06	2.77014e-05	83.36	79.8923	4.96868	5.92706
ETV5	NM_004454	3.46395	1.78691	68.6668	3.87784e-07	6.49063e-06	91.7354	87.9192	5.47949	6.5364
EEF1G	NM_001404	3.46108	0.980278	34.254	2.59374e-05	0.000212859	68.3451	65.502	4.07083	4.85603
PSMD9	NM_002813	3.45234	-0.11928	15.8557	0.00123586	0.00520321	30.6822	29.4059	1.7956	2.14194
DYNLT3	NM_006520	3.45231	0.818124	32.38	3.53225e-05	0.000272724	31.1926	29.895	1.82564	2.17778
BEAN1	XM_011522885	3.44676	-0.121407	15.6341	0.00130758	0.0054147	30.5628	29.2914	1.79556	2.14189
RAD50	NM_005732	3.41831	3.53009	161.517	1.06185e-09	6.12421e-08	279.024	267.417	17.3741	20.7252
ALDH1A1	NM_000689	3.40078	6.31657	245.805	4.87247e-11	7.41111e-09	2200.43	2108.9	139.25	166.109
GEMIN6	NM_024775	3.39941	-0.500222	11.2921	0.00404503	0.0135504	15.8417	15.1827	0.923326	1.10142
REEP3	NM_001001330	3.3994	1.30359	45.274	5.21342e-06	5.63355e-05	59.2826	56.8165	3.67693	4.38615
LRFN3	NM_024509	3.39576	-0.8724	8.83338	0.00962243	0.0270797	15.8593	15.1995	0.92678	1.10554
HIST1H4A	NM_003538	3.39418	3.84946	80.1702	1.3994e-07	2.77965e-06	516.864	495.363	32.7963	39.1222
OTUD6B-AS1	NR_110439	3.39297	2.03787	41.6634	8.51324e-06	8.47253e-05	44.4788	42.6285	2.75146	3.28217
HIST1H2AC	NM_003512	3.39245	3.69727	174.51	6.0606e-10	4.14458e-08	445.046	426.532	28.2633	33.7148
RSL1D1	NM_015659	3.3861	3.29924	169.548	7.47296e-10	4.70698e-08	321.339	307.971	20.4753	24.4247
BAIAP2L1	NM_018842	3.38151	3.30321	129.455	5.17118e-09	2.09783e-07	150.592	144.328	9.58383	11.4324
EIF1B	NM_005875	3.37886	1.64232	42.2063	7.89235e-06	7.97061e-05	50.5732	48.4694	3.17211	3.78395
PLOD3	NM_001084	3.37696	1.08178	34.294	2.57703e-05	0.000212328	64.261	61.5878	4.05783	4.84053
BMT2	NM_152556	3.37049	0.767931	21.6872	0.000272636	0.00149497	57.4819	55.0907	3.63752	4.33914
IARS2	NM_018060	3.36699	2.61672	54.6166	1.66287e-06	2.18086e-05	165.915	159.013	10.6737	12.7325
HIST1H3H	NM_003536	3.36479	4.95765	181.168	4.61451e-10	3.45151e-08	988.783	947.65	64.1101	76.4759
SERPINE1	NM_000602	3.35828	2.94129	155.723	1.38203e-09	7.27008e-08	273.611	262.229	17.7632	21.1894
NR2F1	NM_005654	3.35649	1.28713	44.1809	6.0285e-06	6.34251e-05	70.7033	67.7621	4.53728	5.41244
EIF3H	NM_003756	3.35441	2.1962	114.541	1.22303e-08	4.21199e-07	161.47	154.753	10.4786	12.4997
ARG2	NM_001172	3.34951	-0.158365	10.8561	0.00464025	0.0151377	21.9877	21.073	1.36338	1.62635
SKP1P2	NR_036619	3.34649	-0.845994	8.9802	0.00864252	0.0249077	14.8853	14.2661	0.900162	1.07379
MARCKS	NM_002356	3.339	0.562841	16.8549	0.000849478	0.0037898	35.2522	33.7857	2.25131	2.68555
SHQ1	NM_018130	3.3308	-0.311605	11.257	0.00408959	0.013671	14.7767	14.162	0.903493	1.07776
ACTB	NM_001101	3.3292	4.80837	215.267	1.3021e-10	1.38514e-08	973.685	933.18	64.7092	77.1906
LINC00909	NR_024484	3.32139	0.160101	14.7001	0.00149738	0.00602858	21.4084	20.5178	1.35373	1.61484
RP2	NM_006915	3.32137	1.45646	50.7916	2.60248e-06	3.15368e-05	90.0708	86.324	5.94637	7.09333
EIF3I	NM_003757	3.30409	0.357986	27.2373	8.83039e-05	0.000581445	41.9027	40.1596	2.75741	3.28927
PPP2CA	NM_002715	3.29069	3.18084	138.05	3.27581e-09	1.52246e-07	260.68	249.836	17.7359	21.1569
SELENOS	NM_018445	3.28891	-0.0362377	16.433	0.000946084	0.00415496	28.0855	26.9172	1.84192	2.1972
COMMD3	NM_012071	3.28236	-0.654802	9.88598	0.00635822	0.0194977	14.2564	13.6633	0.901695	1.07562
LAMC1	NM_002293	3.27411	3.94497	134.48	3.94707e-09	1.73345e-07	496.488	475.834	34.2425	40.8473
CALR	NM_004343	3.26127	4.16502	195.659	2.6288e-10	2.24716e-08	642.073	615.363	44.7043	53.327
LTV1	NM_032860	3.25617	1.43408	60.9735	8.32204e-07	1.22577e-05	91.9786	88.1524	6.3594	7.58602
XPNPEP3	NM_022098	3.24804	1.30061	25.0911	0.000133957	0.000818969	33.2442	31.8613	2.26186	2.69813
EBLN3P	NR_036592	3.24183	1.38518	48.1429	3.60501e-06	4.08938e-05	65.508	62.7829	4.55233	5.4304
PPIL4	NM_139126	3.24003	1.34915	44.9696	5.42721e-06	5.79912e-05	65.836	63.0973	4.5809	5.46448
BTN2A3P	NR_027795	3.23303	-0.142587	17.437	0.00073397	0.00335339	27.0306	25.9062	1.8431	2.19861
PNP	NM_000270	3.2215	3.67347	172.14	6.69364e-10	4.45034e-08	435.209	417.105	31.1244	37.1278
UBE2Z	NM_023079	3.21893	3.95522	150.301	1.78323e-09	8.80032e-08	543.313	520.712	38.9446	46.4564
RPN1	NM_002950	3.21433	1.88364	85.0512	9.42246e-08	2.05043e-06	120.897	115.867	8.63274	10.2979
GTPBP4	NM_012341	3.21266	4.49231	159.343	1.17101e-09	6.52004e-08	291.459	279.334	20.9466	24.9869
TAF7	NM_005642	3.20686	2.83938	108.509	1.78277e-08	5.61454e-07	238.341	228.427	17.1846	20.4993
KRT81	NM_002281	3.20617	3.07826	103.567	2.46168e-08	7.45089e-07	274.709	263.281	19.827	23.6513
POLR2G	NM_002696	3.19793	0.637011	28.9405	6.44082e-05	0.000442356	44.6116	42.7558	3.17312	3.78516
PIPSL	NR_002319	3.19223	0.159818	22.6815	0.000220021	0.0012494	32.1719	30.8336	2.27557	2.71449
TGFBI	NM_000358	3.19063	3.10872	129.736	5.09235e-09	2.08351e-07	300.384	287.889	21.9239	26.1526
CKS2	NM_001827	3.18171	2.38893	81.1556	1.28992e-07	2.58362e-06	125.758	120.527	9.18968	10.9622
KIDINS220	NM_020738	3.17875	2.39443	92.9402	5.17083e-08	1.26937e-06	124.284	119.114	9.10057	10.8559
ZXDA	NM_007156	3.17438	-0.126707	10.6604	0.00493927	0.0159543	13.2531	12.7018	0.904069	1.07845
TIPRL	NM_152902	3.16973	0.584287	24.194	0.000160543	0.000958255	38.3332	36.7386	2.7696	3.30381
PDRG1	NM_030815	3.16774	0.488826	23.66	0.00017918	0.00105451	43.6599	41.8437	3.17124	3.78293
IL10RB	NM_000628	3.16032	-0.00545163	14.2791	0.00168137	0.0065919	19.4392	18.6305	1.37544	1.64074
BRIX1	NM_018321	3.15137	1.3511	54.7146	1.64442e-06	2.16855e-05	73.6367	70.5735	5.46443	6.51843
PREP	NM_002726	3.14941	-0.446612	11.4218	0.00388512	0.013125	18.9227	18.1355	1.34903	1.60924
DDX10	NM_004398	3.14775	1.32796	59.1531	1.00844e-06	1.44101e-05	79.6175	76.3054	5.92955	7.07326
COL4A2	NM_001846	3.14428	1.72884	57.3158	1.23016e-06	1.69456e-05	110.54	105.942	8.28239	9.87993
ATRN	NM_139321	3.14286	0.720139	30.8993	4.54894e-05	0.000335088	37.218	35.6698	2.73966	3.2681
METTL2B	NM_018396	3.14272	0.830138	26.344	0.000104746	0.000669452	31.2491	29.9492	2.28783	2.72911
CHP1	NM_007236	3.13716	1.76309	67.6251	4.28206e-07	7.01994e-06	102.831	98.5534	7.73859	9.23124
GLO1	NM_006708	3.13207	1.15008	45.2776	5.21098e-06	5.63355e-05	66.5523	63.7837	4.99893	5.96314
RPS6	NM_001010	3.13207	3.5627	130.884	4.78436e-09	1.99154e-07	392.569	376.238	29.8683	35.6295
PA2G4	NM_006191	3.12628	2.5931	70.8417	3.16509e-07	5.44316e-06	107.524	103.051	8.15759	9.73105
LDOC1	NM_012317	3.12601	-0.127161	15.9422	0.00107447	0.00463073	25.086	24.0424	1.84292	2.19839
SELENOK	NM_021237	3.1199	-0.364842	14.5905	0.001716	0.00670407	24.5349	23.5143	1.80997	2.15909
RALGAPA1P1	NR_104269	3.11798	-0.378855	13.0103	0.00241093	0.00881002	18.8913	18.1054	1.37677	1.64233
HADHA	NM_000182	3.11136	1.33716	47.671	3.82606e-06	4.31966e-05	82.682	79.2425	6.32108	7.54031
SLC5A3	NM_006933	3.10943	2.82338	84.1292	1.01381e-07	2.1474e-06	165.282	158.407	12.7297	15.1851
PSMD3	NM_002809	3.1088	1.68345	51.4445	2.4065e-06	2.96142e-05	106.07	101.658	8.14543	9.71655
HIST1H2AK	NM_003510	3.10034	1.05525	37.613	1.5347e-05	0.000139141	48.0292	46.0312	3.66701	4.37432
MUC13	NM_033049	3.0916	-0.540748	12.7875	0.00257313	0.00928929	18.3567	17.5931	1.36261	1.62544
ANP32B	NM_006401	3.09049	0.936505	31.5435	4.07078e-05	0.000306397	59.8718	57.3812	4.62201	5.51352
NDUFB1	NM_004545	3.08428	1.23301	23.3738	0.000190162	0.00110878	24.0445	23.0443	1.81847	2.16922
GNS	NM_002076	3.08284	1.57651	33.4616	2.95119e-05	0.000235456	100.796	96.6028	7.87704	9.39639
NUP188	NM_015354	3.08038	1.58429	68.3598	3.99232e-07	6.61288e-06	99.0956	94.9733	7.75722	9.25346
HIST1H4B	NM_003544	3.07594	4.5949	171.742	6.80725e-10	4.46387e-08	421.088	403.571	33.3181	39.7447
CACUL1	NM_153810	3.07362	2.09524	74.7178	2.23164e-07	4.07743e-06	98.4135	94.3196	7.74006	9.23299
SNRPB	NM_003091	3.07044	-0.470783	11.6406	0.00363123	0.012434	18.279	17.5186	1.37709	1.64271
HIST1H2BC	NM_003526	3.07041	2.24158	53.8248	1.82064e-06	2.35551e-05	102.986	98.7017	8.12213	9.68875
GTF2F1	NM_002096	3.06704	0.675672	19.9357	0.000403807	0.00207899	45.8895	43.9805	3.58553	4.27712
CHMP4B	NM_176812	3.06323	1.16232	38.1868	1.40791e-05	0.000129112	69.4852	66.5946	5.48184	6.5392
GABARAPL2	NM_007285	3.06248	-0.10929	10.357	0.00544727	0.0173378	18.3285	17.5661	1.38854	1.65637
RTCB	NM_014306	3.06021	1.1946	25.746	0.00011768	0.000735681	73.9734	70.8961	5.85431	6.98351
UQCRC2	NM_003366	3.05629	1.71021	49.8701	2.91045e-06	3.4316e-05	113.849	109.113	9.07576	10.8263
DNTTIP1	NM_052951	3.05588	0.077427	18.4981	0.000566231	0.00271055	29.0418	27.8337	2.25863	2.69428
URB1	NM_014825	3.05547	2.05568	68.41	3.97332e-07	6.60427e-06	113.615	108.889	9.06232	10.8103
SLC9A3R1	NM_004252	3.05309	0.970954	23.2069	0.000196919	0.001144	64.4114	61.7319	5.11115	6.09701
KDELR2	NM_006854	3.0522	-0.11722	18.1952	0.000609218	0.00288948	29.1747	27.961	2.27484	2.71362
ENTPD7	NM_020354	3.052	1.44935	51.0974	2.50855e-06	3.05558e-05	63.3531	60.7176	5.0308	6.00116
WDR43	NM_015131	3.0512	3.19532	107.73	1.87411e-08	5.86363e-07	278.967	267.362	22.4294	26.7557
SRPRB	NM_021203	3.04859	1.35415	48.3386	3.51764e-06	3.99975e-05	63.2114	60.5818	5.03145	6.00194
NEIL3	NM_018248	3.04626	0.730874	13.4874	0.00210106	0.00786379	12.2286	11.7199	0.91248	1.08848
ATP5O	NM_001697	3.04552	-0.149847	15.91	0.00108356	0.00466036	23.5125	22.5344	1.82692	2.1793
RGS2	NM_002923	3.03896	1.86345	75.3079	2.11885e-07	3.88619e-06	117.987	113.079	9.52328	11.3602
FAM220A	NM_001037163	3.03449	0.137758	18.671	0.000543247	0.0026215	28.6204	27.4298	2.25928	2.69505
SBDS	NM_016038	3.03063	1.45174	46.9515	4.19307e-06	4.7118e-05	67.3291	64.5283	5.4333	6.4813
LOC100507487	NR_125882	3.0278	-0.490501	9.61977	0.00694913	0.020948	17.9321	17.1861	1.39188	1.66035
HIST1H2BK	NM_001312653	3.01697	-0.539978	8.89973	0.00888717	0.0254139	17.8068	17.066	1.39264	1.66125
PLEKHA3	XM_011511689	3.01379	1.02537	16.9512	0.00082903	0.00371589	17.4269	16.7019	1.36588	1.62933
TDP2	NM_016614	3.01176	1.06608	32.9981	3.18587e-05	0.000252079	60.7764	58.2481	4.96288	5.92014
XRCC5	NM_021141	3.01001	3.18901	128.901	5.3304e-09	2.14425e-07	276.828	265.312	22.904	27.3218
NTPCR	NM_032324	3.00847	-0.172068	12.1684	0.00309285	0.0108823	22.9134	21.9602	1.82694	2.17933
VCP	NM_007126	3.00658	4.04181	159.337	1.17135e-09	6.52004e-08	411.834	394.702	34.1934	40.7887
GDI1	NM_001493	3.00174	1.39918	48.6876	3.36761e-06	3.87518e-05	87.994	84.3335	7.27012	8.67241
CCNB1	NM_031966	2.99695	2.30681	85.05	9.42334e-08	2.05043e-06	165.197	158.325	13.7614	16.4158
TAF1D	NM_024116	2.99262	3.68834	113.26	1.32299e-08	4.49159e-07	296.952	284.599	24.8744	29.6723
POLR2K	NM_005034	2.98414	0.848975	20.0127	0.000396722	0.00205754	43.3934	41.5883	3.59168	4.28446
BCAS2	NM_005872	2.98004	-0.0201693	15.3175	0.00126736	0.00530784	27.5338	26.3884	2.25747	2.6929
TACO1	NM_016360	2.9797	0.558696	15.9795	0.00106405	0.00459711	44.9335	43.0643	3.73097	4.45062
TMED7	NM_181836	2.97893	1.60301	52.7727	2.05708e-06	2.612e-05	86.637	83.0329	7.27224	8.67494
SOS2	NM_006939	2.97531	3.65002	93.3132	5.03173e-08	1.24159e-06	139.389	133.591	11.7769	14.0485
RPL23A	NM_000984	2.97406	-0.185826	12.4461	0.00284622	0.0101261	22.5708	21.6319	1.8434	2.19896
SCARNA28	NR_132754	2.97279	6.90399	188.068	3.51233e-10	2.84975e-08	4201.02	4026.26	357.794	426.807
PPID	NM_005038	2.97238	2.52488	64.7649	5.65935e-07	8.97063e-06	117.969	113.062	9.97575	11.8999
TIMM10B	NM_012192	2.96573	2.43754	62.5535	7.07034e-07	1.07107e-05	75.106	71.9817	6.35292	7.5783
MKNK2	NM_199054	2.9648	1.3856	49.9631	2.87756e-06	3.40121e-05	75.128	72.0027	6.35887	7.58539
ADGRF4	NM_153838	2.95813	0.405399	22.5174	0.000227858	0.00128475	38.3841	36.7873	3.22571	3.8479
CAVIN1	NM_012232	2.95696	2.24886	95.1699	4.39914e-08	1.13831e-06	149.208	143.001	12.774	15.2379
TOMM70	NM_014820	2.95569	2.60666	66.0931	4.96581e-07	8.00381e-06	156.394	149.889	13.4039	15.9893
UQCR11	NM_006830	2.95477	0.509782	26.3967	0.000103685	0.000664215	43.4931	41.6838	3.67437	4.38309
B4GALT5	NM_004776	2.95051	3.01671	123.776	7.09876e-09	2.69697e-07	269.619	258.403	23.2487	27.733
S100A11	NM_005620	2.94981	1.76897	61.3878	7.97123e-07	1.19618e-05	106.23	101.811	9.11792	10.8766
EIF3G	NM_003755	2.94454	1.34611	49.3251	3.11183e-06	3.63326e-05	89.4335	85.7132	7.693	9.17686
RPL27	NM_000988	2.94051	1.3714	42.4207	7.66137e-06	7.7537e-05	63.2274	60.5972	5.43188	6.4796
MBTPS2	NM_015884	2.93911	1.54425	49.6388	2.99409e-06	3.51291e-05	74.217	71.1296	6.39489	7.62837
PNO1	NM_020143	2.93572	1.77631	64.9858	5.5368e-07	8.80554e-06	104.723	100.366	9.07685	10.8276
SRCAP	NM_006662	2.93195	3.04201	117.771	1.00681e-08	3.5967e-07	289.398	277.359	25.2837	30.1605
SFRP1	NM_003012	2.93181	-0.13694	13.0311	0.0023964	0.0087636	21.5316	20.6359	1.81098	2.16029
SLCO5A1	XM_017013884	2.92567	1.49204	29.7377	5.58035e-05	0.000393999	90.6685	86.8967	7.90239	9.42664
SNAPC1	NM_003082	2.92453	2.31745	85.68	8.967e-08	1.96904e-06	162.455	155.697	14.2328	16.9781
PPM1G	NM_177983	2.92391	2.84322	98.1642	3.55887e-08	9.62504e-07	243.934	233.786	21.4195	25.551
ERGIC2	XR_001748740	2.92387	1.21108	14.5029	0.00158054	0.0062841	16.3057	15.6274	1.36084	1.62333
HIST1H4I	NM_003495	2.92357	1.09521	29.3858	5.94311e-05	0.00041282	63.9403	61.2805	5.55833	6.63045
DYRK2	XM_017020032	2.91977	0.783726	12.9863	0.0024278	0.00885139	16.3984	15.7163	1.3725	1.63723
IGF2R	NM_000876	2.9163	2.48515	73.5187	2.48232e-07	4.46724e-06	130.646	125.212	11.4967	13.7142
CYSTM1	NM_032412	2.91595	0.286631	21.1227	0.000308756	0.00166256	36.8442	35.3115	3.18838	3.80337
H1F0	NM_005318	2.90713	2.7323	97.1944	3.80939e-08	1.01875e-06	204.747	196.23	18.1777	21.6839
CAT	NM_001752	2.90623	0.327556	16.5528	0.000917454	0.00404034	37.2633	35.7131	3.24672	3.87296
TTLL5	NM_015072	2.90434	0.892227	24.3211	0.000156439	0.000934921	36.4046	34.8902	3.17589	3.78847
KLF2	NM_016270	2.90243	0.588624	22.6257	0.000222652	0.00125985	46.0386	44.1234	4.04254	4.82228
GSTP1	NM_000852	2.89562	1.94097	72.45	2.73274e-07	4.80941e-06	128.377	123.037	11.4603	13.6708
ETV3	XM_006711210	2.89462	2.44978	99.4782	3.2485e-08	9.04103e-07	168.173	161.177	15.0474	17.9498
PSMD7	NM_002811	2.89367	3.06965	92.5208	5.33246e-08	1.29576e-06	168.337	161.334	15.0721	17.9792
SCD	NM_005063	2.89348	4.24836	134.743	3.89278e-09	1.73345e-07	388.37	372.214	34.877	41.6043
AQR	NM_014691	2.89082	2.90602	109.144	1.71197e-08	5.46346e-07	178.157	170.745	15.9874	19.0712
GCN1	NM_006836	2.88592	3.25004	121.557	8.06285e-09	3.01538e-07	339.574	325.448	30.6462	36.5573
DDOST	NM_005216	2.88417	1.44271	36.8996	1.71065e-05	0.000151646	86.2493	82.6614	7.7367	9.22899
SEC61B	NM_006808	2.88308	-0.452678	10.5809	0.0050671	0.0163012	15.8715	15.2112	1.36289	1.62576
EID1	NM_014335	2.88123	0.635444	20.2306	0.000377427	0.00197039	35.9723	34.4759	3.18906	3.80418
MED12	NM_005120	2.87925	1.39668	31.5726	4.05052e-05	0.000306341	86.1873	82.602	7.75761	9.25393
ATP6V1A	NM_001690	2.87665	1.95276	60.5532	8.69577e-07	1.27689e-05	106.546	102.114	9.62528	11.4818
RBMX	NM_001164803	2.87627	0.960187	22.1391	0.000247142	0.00137247	35.8547	34.3632	3.18962	3.80485
NFKBIB	NR_040515	2.87313	0.126067	15.3062	0.00127119	0.00531325	35.2876	33.8197	3.14586	3.75265
RAB11B	NM_004218	2.87087	-0.0927552	13.8458	0.00189788	0.00722764	25.5071	24.446	2.25653	2.69178
SLC35F6	NM_017877	2.86879	2.98085	116.237	1.10363e-08	3.8846e-07	263.3	252.347	24.0304	28.6654
HIST1H4H	NM_003543	2.8687	2.91413	110.48	1.57311e-08	5.15785e-07	210.921	202.147	19.2356	22.9458
CROCCP2	NR_026752	2.86793	-0.267496	12.5802	0.0027352	0.00981515	20.9661	20.0939	1.84388	2.19953
PCBP1	NM_006196	2.86646	3.90851	112.636	1.37497e-08	4.63519e-07	476.56	456.735	43.6251	52.0397
RAB14	NM_016322	2.86199	1.95323	63.8901	6.17569e-07	9.59839e-06	80.0927	76.7609	7.29151	8.69793
ZNF14	NM_021030	2.86195	0.183434	12.8173	0.00255074	0.00922933	30.0155	28.7669	2.68633	3.20449
GTF3A	NM_002097	2.85873	0.622571	22.4001	0.000233647	0.00131121	45.5354	43.6411	4.12187	4.91692
RARS	NM_002887	2.85145	2.40991	72.3373	2.76077e-07	4.84096e-06	134.104	128.525	12.3501	14.7322
ZNF252P	NR_023392	2.85059	0.521157	24.037	0.000165785	0.000984633	44.8327	42.9677	4.08118	4.86838
EMP1	NM_001423	2.84743	-0.455529	9.05993	0.00840767	0.0243834	15.3233	14.6859	1.34896	1.60916
MANF	NM_006010	2.84237	2.40312	96.9296	3.88123e-08	1.02649e-06	182.098	174.523	16.9039	20.1644
SF3A2	NM_007165	2.83981	0.503674	22.9068	0.000209761	0.00119824	39.9405	38.279	3.65498	4.35997
DNTTIP2	NM_014597	2.83024	1.89578	59.791	9.42286e-07	1.36603e-05	108.172	103.672	10.0957	12.0429
RNASEH1	XR_244873	2.82539	2.47818	64.5661	5.77226e-07	9.08942e-06	78.2451	74.9902	7.30666	8.716
C17orf67	NM_001085430	2.82402	0.5223	13.3396	0.00219192	0.00815286	19.9	19.0722	1.80448	2.15253
PPIB	NM_000942	2.82377	1.70122	59.1089	1.01321e-06	1.44352e-05	107.006	102.555	10.0317	11.9667
RPF1	NM_025065	2.82265	2.52888	61.1703	8.15322e-07	1.21708e-05	87.4278	83.7909	8.18903	9.76856
CRTAP	NM_006371	2.8221	3.01386	73.6893	2.44479e-07	4.41631e-06	117.172	112.298	11.0044	13.1269
INSL4	NM_002195	2.82048	0.779957	17.9597	0.000645195	0.00301911	48.0309	46.0328	4.47282	5.33555
ARRDC4	NM_183376	2.81964	0.4455	18.9379	0.00050979	0.0024851	24.9771	23.9381	2.29005	2.73176
PARP14	XM_011512928	2.81937	2.06899	38.4937	1.34497e-05	0.000124774	43.9001	42.0738	4.08403	4.87178
OSBP	NM_002556	2.81842	2.43272	83.7791	1.04258e-07	2.18897e-06	184.969	177.274	17.4603	20.8281
IRAK2	NM_001570	2.8182	1.08963	35.213	2.22477e-05	0.000188495	68.9495	66.0813	6.46148	7.70779
TMSB10	NM_021103	2.81771	3.72072	137.214	3.42061e-09	1.57447e-07	399.897	383.262	37.8561	45.1579
CLIC4	NM_013943	2.81727	2.51033	91.9768	5.55064e-08	1.33366e-06	154.439	148.014	14.578	17.3899
FRG1CP	NR_132315	2.81565	-0.164993	13.961	0.00183741	0.00705433	24.5344	23.5138	2.25562	2.6907
UQCRQ	NM_014402	2.81234	0.496551	21.0059	0.000316892	0.00169683	38.7714	37.1585	3.61634	4.31388
FBXO33	NM_203301	2.8043	0.413485	12.4317	0.00285843	0.0101515	25.0207	23.9799	2.31874	2.76598
NOP53	NM_015710	2.79951	1.24025	44.7204	5.60953e-06	5.96729e-05	72.0307	69.0343	6.84362	8.16364
SNHG5	NR_003038	2.7948	3.69942	126.277	6.16456e-09	2.37982e-07	288.743	276.732	27.7515	33.1043
LRRC59	NM_018509	2.79442	3.10905	77.0957	1.81447e-07	3.43316e-06	299.324	286.873	28.7778	34.3286
CCT6P1	NR_003110	2.78636	-0.26054	12.0486	0.00320662	0.0112208	24.0319	23.0322	2.25497	2.68992
CNIH1	NM_005776	2.78547	2.54447	70.8166	3.17243e-07	5.44316e-06	123.044	117.925	11.8596	14.1471
SNHG1	NR_003098	2.78133	2.93097	84.5381	9.81347e-08	2.09719e-06	250.596	240.172	24.3024	28.9899
MED10	NM_032286	2.78114	1.84102	57.2615	1.23749e-06	1.69739e-05	95.1229	91.1658	9.17867	10.9491
MYO1E	NM_004998	2.7805	5.22379	153.086	1.56283e-09	7.875e-08	630.284	604.065	61.2717	73.0901
NDC80	NM_006101	2.7793	0.868518	22.9945	0.000205911	0.00118581	37.7977	36.2253	3.6075	4.30333
ERP44	NM_015051	2.77901	1.44813	50.6049	2.6618e-06	3.20958e-05	75.5975	72.4527	7.29045	8.69666
ANKRD36BP1	NR_026844	2.77707	0.421337	12.798	0.00256521	0.00927465	14.7581	14.1442	1.36476	1.628
UTP14C	NM_021645	2.77676	0.00298227	16.6253	0.000900601	0.00399183	28.6539	27.462	2.72129	3.24619
NGRN	NR_028052	2.77542	0.869846	23.168	0.000198534	0.00115125	33.2791	31.8947	3.17567	3.7882
DDX18	NM_006773	2.77174	2.87108	72.6826	2.67591e-07	4.76192e-06	143.892	137.906	14.016	16.7194
TMEM65	NM_194291	2.76144	0.499068	12.8783	0.00250553	0.00907272	23.5657	22.5853	2.25005	2.68404
PI4K2A	NM_018425	2.75968	1.56784	41.3446	8.90338e-06	8.80588e-05	79.9281	76.6031	7.81702	9.32479
H2AFV	NM_138635	2.74949	1.56061	36.7863	1.74064e-05	0.000153736	46.4039	44.4735	4.54002	5.41571
GABARAPL1	NM_031412	2.74613	-0.127976	11.4732	0.00382373	0.0129817	23.9669	22.9699	2.31304	2.75919
ATP6AP2	NM_005765	2.74466	2.38596	36.8615	1.72067e-05	0.000152252	84.1499	80.6493	8.32056	9.92547
HIST1H3I	NM_003533	2.74347	4.61975	85.7357	8.92792e-08	1.96904e-06	706.837	677.433	70.5109	84.1114
IFITM2	NM_006435	2.73533	-0.348992	9.4538	0.0073491	0.0219191	14.3158	13.7203	1.36308	1.626
MRPL3	NM_007208	2.73283	0.971963	29.3704	5.95954e-05	0.000412835	50.9834	48.8625	5.05366	6.02843
TLN1	NM_006289	2.73249	3.20425	118.218	9.80445e-09	3.54019e-07	324.307	310.816	32.5586	38.8386
NDFIP1	NM_030571	2.72628	2.61185	66.1531	4.93682e-07	7.99363e-06	165.201	158.329	16.6196	19.8253
H1FX	NM_006026	2.72551	2.3587	82.0562	1.19824e-07	2.44084e-06	163.801	156.987	16.4874	19.6676
NFIL3	NM_005384	2.72354	-0.365559	10.4783	0.00523745	0.0167928	22.9939	22.0374	2.25415	2.68894
BATF2	NM_138456	2.72162	0.59601	13.0443	0.0023872	0.00873664	18.8541	18.0698	1.83627	2.19045
LMAN2	NM_006816	2.71883	2.69056	94.3983	4.65044e-08	1.17167e-06	221.547	212.33	22.4304	26.7569
TMEM147-AS1	NR_038396	2.71601	0.164086	17.2524	0.000768549	0.0034971	32.0565	30.7229	3.18812	3.80306
ASB7	NM_198243	2.71448	1.83128	37.2748	1.61542e-05	0.000144813	40.8976	39.1963	4.09257	4.88197
SEC61A1	NM_013336	2.71429	2.78963	98.3457	3.51408e-08	9.61251e-07	239.509	229.545	24.3317	29.0249
RTF1	NM_015138	2.70378	0.771134	20.5515	0.000350915	0.00186234	50.0086	47.9282	5.05813	6.03376
MAK16	NM_032509	2.70287	3.12569	98.4997	3.47656e-08	9.56454e-07	177.978	170.574	18.2062	21.7179
LOC727896	NR_026659	2.70199	-0.0805563	12.6891	0.00264867	0.00954041	27.6161	26.4673	2.76305	3.296
ATP6V1G1	NM_004888	2.69727	0.490164	13.2704	0.00223601	0.00828465	40.2952	38.6189	4.08075	4.86786
SUCLG1	NM_003849	2.69532	0.566913	24.072	0.000164601	0.000978816	44.767	42.9047	4.54791	5.42513
DNAJC18	NM_152686	2.68992	0.0246173	13.0556	0.00237939	0.0087147	18.3446	17.5815	1.82664	2.17897
ANP32A	NM_006305	2.68791	2.90154	76.5922	1.8949e-07	3.52954e-06	136.443	130.767	14.0863	16.8033
LAMP2	NM_013995	2.68749	1.06049	22.7793	0.000215499	0.00122663	27.1015	25.9741	2.73899	3.26729
SELENOW	NM_003009	2.68494	1.86988	48.9846	3.24562e-06	3.76193e-05	123.061	117.941	12.7238	15.178
C17orf51	NM_001113434	2.68443	0.741891	20.5314	0.000352512	0.00186668	27.05	25.9247	2.73962	3.26804
SCAMP4	NM_079834	2.68317	0.0478752	9.95973	0.00620479	0.0191381	26.6574	25.5485	2.70213	3.22333
SMIM15	NM_001048249	2.68121	1.49642	42.4249	7.65702e-06	7.7537e-05	74.9166	71.8002	7.73704	9.2294
MN1	NM_002430	2.67959	0.438296	17.2615	0.000766807	0.00349258	31.2592	29.9588	3.18867	3.80371
RPS4X	NM_001007	2.67389	1.78306	60.4654	8.77624e-07	1.28477e-05	105.157	100.783	10.9458	13.0571
TTTY15	NR_001545	2.67298	0.0058003	9.73369	0.00668893	0.0202791	17.8412	17.099	1.79761	2.14434
CXCL3	NM_002090	2.67028	0.162606	16.0156	0.00105407	0.00457052	31.0521	29.7603	3.18812	3.80305
HELZ2	NM_001037335	2.66633	2.43829	44.2364	5.98376e-06	6.3093e-05	163.819	157.004	17.1827	20.4969
GNAI3	NM_006496	2.66508	1.61417	46.1206	4.66722e-06	5.12949e-05	82.3438	78.9184	8.60841	10.2688
KIF11	NM_004523	2.66453	3.45603	102.234	2.69171e-08	7.85683e-07	271.085	259.808	28.5192	34.0201
PDIA3	NM_005313	2.65736	1.52065	47.1885	4.06794e-06	4.58194e-05	91.8087	87.9895	9.65749	11.5203
C8orf33	NM_023080	2.65668	2.28843	40.8776	9.51188e-06	9.33061e-05	101.04	96.8371	10.6406	12.6931
UTP20	NM_014503	2.65572	2.56343	83.3536	1.07879e-07	2.2551e-06	160.235	153.569	16.9307	20.1963
COL6A1	NM_001848	2.65112	0.1456	14.1873	0.00172479	0.00672908	34.8187	33.3702	3.63311	4.33388
POLR3A	NM_007055	2.64915	1.47662	36.1654	1.91589e-05	0.000165848	80.9934	77.6241	8.56133	10.2127
XPO5	NM_020750	2.64849	0.751546	23.8188	0.000173392	0.00102346	43.912	42.0853	4.60881	5.49778
RFC3	NM_002915	2.64389	0.45544	13.6729	0.00199299	0.007524	17.8701	17.1267	1.8375	2.19192
NDUFA9	NM_005002	2.64328	3.01712	66.1407	4.94279e-07	7.99363e-06	116.053	111.225	12.3486	14.7304
CELSR3	NM_001407	2.63396	1.85973	52.7497	2.06261e-06	2.61209e-05	106.196	101.778	11.3676	13.5602
TNFSF9	NM_003811	2.63378	2.90236	81.6664	1.23699e-07	2.49851e-06	242.246	232.169	26.0283	31.0488
LINC01000	NR_024368	2.63268	0.684319	19.0533	0.000496051	0.00243299	30.2594	29.0006	3.18915	3.80429
RAB21	NM_014999	2.63018	2.62293	55.8091	1.45347e-06	1.94895e-05	107.298	102.835	11.5159	13.7372
EREG	NM_001432	2.62818	5.6921	149.252	1.87515e-09	9.15953e-08	1045.74	1002.24	113.044	134.848
RAB8A	NM_005370	2.62686	0.21883	17.6752	0.000691911	0.00319092	30.1287	28.8753	3.18824	3.8032
LINC02136	XR_001752335	2.62473	-0.0313262	11.9183	0.00333574	0.0116132	21.8327	20.9244	2.29307	2.73536
CREB3	NM_006368	2.62056	0.927189	26.6598	9.85677e-05	0.000636581	59.5197	57.0437	6.39846	7.63263
RNY3	NR_004392	2.61991	5.14214	122.47	7.64924e-09	2.88322e-07	1174.74	1125.87	127.729	152.366
CCDC94	NM_018074	2.6194	-0.319192	9.8216	0.0064957	0.0198309	17.3063	16.5864	1.81019	2.15934
KPNA4	NM_002268	2.61361	3.21851	101.507	2.82732e-08	8.15324e-07	278.37	266.79	30.3437	36.1966
MRPL17	NM_022061	2.60598	1.6743	43.5135	6.59637e-06	6.87948e-05	83.4784	80.0058	9.09646	10.851
TRIM56	XM_011516589	2.59971	4.66503	99.4879	3.24633e-08	9.04103e-07	179.052	171.604	19.6804	23.4765
LINC00674	NR_027418	2.59066	1.82476	30.8744	4.56866e-05	0.000335948	58.8176	56.3709	6.45568	7.70088
ERO1B	NM_019891	2.58794	-0.0623484	11.5419	0.00374341	0.0127633	21.453	20.5605	2.31181	2.75773
ZNF622	NM_033414	2.5874	1.34161	41.3058	8.9522e-06	8.83591e-05	69.9868	67.0754	7.71441	9.2024
ACTR1A	NM_005736	2.58554	1.25932	23.9189	0.000169855	0.00100507	62.8353	60.2214	6.92656	8.26258
TMEM265	NM_001256829	2.58114	0.963833	32.4325	3.50123e-05	0.000271643	61.8987	59.3238	6.84409	8.16421
ATP1B1	NM_001677	2.58008	3.36026	76.1098	1.97574e-07	3.65169e-06	219.411	210.284	24.4644	29.1832
ULBP3	NM_024518	2.57906	0.070931	15.4696	0.00121702	0.00513747	29.1398	27.9276	3.18794	3.80284
SF3B6	NM_016047	2.57285	0.718306	22.0364	0.000252691	0.00139842	33.1635	31.7839	3.65414	4.35896
ITM2B	NM_021999	2.57059	0.990048	27.6614	8.1532e-05	0.00054663	53.7056	51.4715	5.97217	7.12411
PIGS	NM_033198	2.56956	0.925104	24.13	0.000162657	0.000968459	54.0789	51.8292	6.01807	7.17885
C19orf43	NM_024038	2.56799	3.91919	69.0215	3.75015e-07	6.34345e-06	93.9071	90.0006	10.5173	12.5459
EMC7	NM_020154	2.56624	1.76712	41.5408	8.66097e-06	8.58386e-05	101.961	97.7191	11.4395	13.646
PHLPP1	NM_194449	2.566	0.198794	12.3416	0.00293629	0.0103824	16.8217	16.1219	1.82641	2.17869
RRP36	NM_033112	2.5656	0.415416	20.2248	0.000377927	0.00197074	36.7609	35.2316	4.07986	4.8668
GINS2	NM_016095	2.55183	0.89183	22.9683	0.000207055	0.00118845	57.3758	54.9891	6.46977	7.71768
PGK1	NM_000291	2.5482	2.60971	56.6831	1.31884e-06	1.78342e-05	169.909	162.841	19.3545	23.0876
MAP3K20	NM_133646	2.54349	1.52327	27.5309	8.3551e-05	0.000556271	52.4719	50.2891	5.94585	7.09271
RPS25	NM_001028	2.54318	1.37078	28.2453	7.31493e-05	0.000496689	80.7397	77.381	9.19023	10.9629
TXNDC17	NM_032731	2.54116	0.283398	10.8168	0.00469864	0.0153009	24.0289	23.0293	2.68904	3.20771
TPP1	NM_000391	2.54063	0.463774	19.8354	0.000413244	0.00211572	36.3228	34.8118	4.10193	4.89313
RNF11	NM_014372	2.53785	1.17072	30.4707	4.90219e-05	0.000356097	55.8255	53.5032	6.35622	7.58224
KIAA0907	NM_014949	2.53579	0.841608	29.2914	6.04489e-05	0.000416958	52.0519	49.8865	5.9299	7.07369
INIP	NM_021218	2.5356	0.766238	17.8753	0.000658681	0.00306722	28.5472	27.3597	3.21908	3.83998
RPS13	NM_001017	2.52997	0.662003	15.3741	0.00124836	0.00525122	32.6599	31.3013	3.70774	4.4229
PSMA7	NM_002792	2.52303	2.32713	50.1162	2.82436e-06	3.36323e-05	135.977	130.32	15.7487	18.7864
USP34	NM_014709	2.52037	4.9943	119.502	9.08847e-09	3.32111e-07	573.384	549.531	66.7627	79.6402
CXCL5	NM_002994	2.51837	2.76181	77.9153	1.69166e-07	3.25221e-06	153.517	147.131	17.8464	21.2887
PLCD3	NM_133373	2.51652	2.35043	31.7484	3.93077e-05	0.000298676	69.9831	67.0719	8.1074	9.67119
TWSG1	NM_020648	2.51267	-0.239283	9.28854	0.00777359	0.0228998	16.3595	15.6789	1.84371	2.19933
NOA1	NM_032313	2.50963	0.14067	12.9885	0.00242626	0.00885139	27.5827	26.4352	3.16702	3.77789
C8orf4	NM_020130	2.5026	2.63052	72.7837	2.65161e-07	4.73629e-06	156.342	149.838	18.3766	21.9212
NDUFAF8	NM_001086521	2.49849	1.15662	17.1883	0.000780994	0.00354372	19.9345	19.1052	2.28641	2.72742
TMED9	NM_017510	2.49605	2.31696	56.757	1.30813e-06	1.77394e-05	134.577	128.979	15.8813	18.9446
YWHAQ	NM_006826	2.49547	2.58262	81.1735	1.28802e-07	2.58362e-06	170.557	163.462	20.1541	24.0415
SPCS3	NM_021928	2.49526	1.9603	44.5395	5.7462e-06	6.08563e-05	58.1719	55.7519	6.82739	8.14428
HSPE1	NM_002157	2.49422	0.547377	15.222	0.00130016	0.00538862	31.7296	30.4097	3.69288	4.40517
SNRPF	NM_003095	2.49036	-0.0932551	12.1705	0.00309081	0.0108823	23.4645	22.4884	2.72051	3.24525
FUNDC1	NM_173794	2.48473	0.670766	17.271	0.000764992	0.00348763	27.5675	26.4207	3.22073	3.84195
TRMT10C	NM_017819	2.48046	2.25548	45.5124	5.05264e-06	5.52214e-05	81.2218	77.8431	9.66012	11.5234
DDX23	NM_004818	2.47668	2.73965	54.9308	1.60457e-06	2.12772e-05	154.504	148.077	18.4902	22.0566
SMIM26	NR_015432	2.46876	0.511645	15.3039	0.00127198	0.00531325	34.9077	33.4556	4.14435	4.94373
HIST1H2BJ	NM_021058	2.46399	2.88979	54.4528	1.6942e-06	2.20984e-05	174.174	166.929	21.0392	25.0973
ZNF710	NM_198526	2.46358	0.0594467	10.7677	0.00477278	0.0154897	23.5425	22.5632	2.78115	3.31759
CDKN2C	NM_001262	2.46029	0.251389	15.7412	0.00113264	0.00481525	30.6796	29.4033	3.65594	4.36111
FMO5	XM_006711244	2.45236	0.0686584	11.5604	0.00372205	0.0126996	27.0479	25.9227	3.23215	3.85558
HIST1H2BM	NM_003521	2.45073	2.54621	63.3874	6.49627e-07	9.96933e-06	101.544	97.3196	12.3495	14.7315
SELENOI	NM_033505	2.44582	3.83697	88.0984	7.43254e-08	1.71056e-06	211.215	202.429	25.854	30.8408
MTHFD1	NM_005956	2.44565	1.85341	38.0755	1.43155e-05	0.000131029	106.782	102.34	13.0375	15.5522
CLK4	NM_020666	2.44307	2.75063	74.6198	2.25104e-07	4.09723e-06	159.646	153.005	19.5614	23.3345
TAF10	NM_006284	2.44219	1.36371	36.6977	1.7645e-05	0.000154985	70.4895	67.5571	8.60256	10.2619
C6orf62	XM_005249433	2.43915	0.933983	21.4078	0.000289881	0.00157689	30.0876	28.8359	3.63853	4.34034
EIF2S1	NM_004094	2.43716	2.30922	64.3116	5.92053e-07	9.26196e-06	141.069	135.2	17.3479	20.694
PRR11	NM_018304	2.43528	2.37685	46.1128	4.67194e-06	5.12949e-05	89.7742	86.0397	11.0278	13.1549
LAPTM4A	NM_014713	2.43071	1.84306	32.7437	3.32357e-05	0.000259966	101.624	97.3963	12.5323	14.9495
MIB1	NM_020774	2.43018	2.58148	23.8452	0.000172454	0.00101918	51.4665	49.3255	6.31516	7.53325
PPP3R1	NM_000945	2.4284	2.44994	58.5795	1.0724e-06	1.51434e-05	153.032	146.666	18.941	22.5944
PPP1CC	NM_002710	2.42652	1.91254	33.5919	2.88873e-05	0.000231631	55.2043	52.9078	6.79603	8.10687
PISD	NM_014338	2.42524	0.507469	15.26	0.00128701	0.00535268	37.8472	36.2728	4.63951	5.5344
CYB5B	NM_030579	2.41565	3.20753	68.5574	3.91819e-07	6.53532e-06	112.958	108.259	14.0867	16.8038
PTPN9	NM_002833	2.41562	1.98287	52.6781	2.07998e-06	2.62714e-05	99.1267	95.0031	12.3529	14.7356
IER5	NM_016545	2.4117	3.6927	103.487	2.47481e-08	7.45089e-07	402.312	385.576	50.4922	60.2313
CDKL5	NM_001323289	2.40337	2.70042	49.389	3.08743e-06	3.61358e-05	91.4995	87.6931	11.4945	13.7116
PLCG2	NM_002661	2.39932	0.26248	11.8059	0.00345198	0.0119516	33.6961	32.2943	4.19867	5.00853
CSNK2A3	NM_001256686	2.39385	1.85945	45.1262	5.31604e-06	5.71862e-05	72.0583	69.0607	9.09804	10.8529
LLPH	NM_032338	2.39101	-0.0193855	10.1137	0.0058979	0.0183691	18.4025	17.637	2.27512	2.71396
PSMB4	NM_002796	2.38467	2.65503	64.7196	5.68486e-07	8.98133e-06	159.962	153.307	20.4138	24.3513
WBP11	NM_016312	2.384	1.98248	32.4179	3.50983e-05	0.00027187	94.6014	90.6661	12.0481	14.3719
GJA1	NM_000165	2.38111	1.22455	24.3835	0.000154465	0.000925437	56.6582	54.3013	7.20316	8.59254
EP400	NM_015409	2.36626	3.38439	87.9615	7.51104e-08	1.72035e-06	197.029	188.833	25.4845	30.4
KDM5A	NM_001042603	2.36619	3.51202	78.5129	1.60801e-07	3.12909e-06	266.972	255.866	34.5576	41.2232
ATP6V0E1	NM_003945	2.35582	0.377137	16.5644	0.00091474	0.00403582	35.1554	33.6929	4.52252	5.39484
TRMT61A	NM_152307	2.35253	0.222609	14.6574	0.00151496	0.00607003	35.2534	33.7869	4.54557	5.42233
SLC25A37	XM_011544554	2.34804	-0.235205	9.72661	0.00670477	0.0203033	17.8547	17.112	2.27461	2.71334
TRUB1	NM_139169	2.34702	1.15321	30.2843	5.06534e-05	0.000365178	59.3802	56.9101	7.7346	9.22649
STXBP3	NM_007269	2.34678	1.05537	24.8517	0.000140532	0.000854797	53.1221	50.9122	6.91236	8.24564
C16orf72	NM_014117	2.34665	2.89313	57.65	1.18603e-06	1.65045e-05	108.758	104.234	14.2283	16.9727
TNFRSF12A	NM_016639	2.34199	3.89059	78.4175	1.62105e-07	3.14169e-06	500.125	479.32	65.8979	78.6085
H3F3B	NM_005324	2.34101	3.06653	87.0409	8.06382e-08	1.82398e-06	246.014	235.78	32.4018	38.6516
LCMT2	NM_014793	2.33991	0.0897934	11.5239	0.00376419	0.0128159	24.5022	23.4829	3.16642	3.77717
MFAP1	NM_005926	2.33823	2.00458	28.6905	6.74086e-05	0.000459665	52.5085	50.3242	6.87316	8.19888
PRPF39	NM_017922	2.33496	1.44838	34.6397	2.4376e-05	0.000203289	78.9836	75.698	10.3991	12.4049
BLMH	NM_000386	2.33117	1.22235	29.9599	5.36419e-05	0.000381551	62.8032	60.1907	8.27531	9.87148
PPP6R1	NM_014931	2.32977	1.91397	52.0163	2.24847e-06	2.80648e-05	113.646	108.918	15.0473	17.9497
PNN	NM_002687	2.32815	4.40152	79.3993	1.49239e-07	2.93994e-06	235.718	225.912	31.3209	37.3622
NTS	NM_006183	2.32317	2.61886	60.9766	8.31934e-07	1.22577e-05	165.792	158.895	22.0848	26.3446
GNG11	NM_004126	2.31869	0.934314	19.2489	0.000473704	0.00234987	51.4008	49.2626	6.82014	8.13563
TSPYL1	NM_003309	2.31776	1.55958	35.7334	2.04957e-05	0.000176145	72.5162	69.4996	9.65628	11.5188
ZNF134	NM_003435	2.31385	0.186663	12.9488	0.00245448	0.00891472	27.5352	26.3898	3.63341	4.33424
TMEM181	XM_011536003	2.31146	4.64143	61.1136	8.20149e-07	1.21927e-05	88.7081	85.0179	11.8807	14.1723
MMGT1	NM_173470	2.30629	2.66785	52.1177	2.22167e-06	2.78407e-05	85.2326	81.687	11.4536	13.6628
S1PR3	NM_005226	2.29768	0.441081	10.9012	0.00457432	0.0149674	26.9447	25.8238	3.59571	4.28926
UCHL1	NM_004181	2.29694	2.62289	65.6962	5.16249e-07	8.26516e-06	179.572	172.102	24.3671	29.0671
DENR	NM_003677	2.29606	1.67504	32.6446	3.37899e-05	0.000262585	71.5724	68.595	9.67533	11.5415
UTP3	NM_020368	2.29348	1.75395	27.7954	7.95172e-05	0.000534283	76.9796	73.7773	10.4314	12.4435
DCUN1D3	NM_173475	2.29308	0.683411	17.4851	0.000725242	0.00332253	33.6965	32.2947	4.52831	5.40174
NRAV	NR_038854	2.29145	0.298481	9.30093	0.00774083	0.0228314	31.2461	29.9463	4.19696	5.00649
PUM3	NM_014878	2.28889	1.8633	43.103	6.9755e-06	7.16561e-05	108.256	103.752	14.7442	17.5881
EIF2S3	NM_001415	2.28879	3.34919	85.8234	8.8667e-08	1.96504e-06	223.329	214.039	30.4946	36.3765
PGRMC2	NM_006320	2.28865	0.645185	17.707	0.000686506	0.00316905	40.9435	39.2403	5.53331	6.6006
AHR	NM_001621	2.28781	3.66675	60.1138	9.1069e-07	1.32911e-05	377.651	361.941	51.6503	61.6128
PHIP	NM_017934	2.28612	0.88449	13.8692	0.00188542	0.00718589	30.0595	28.8091	4.05236	4.83399
SDHB	NM_003000	2.28357	0.731365	18.6118	0.000550994	0.00264554	44.0406	42.2085	5.97869	7.13188
NOL9	NM_024654	2.28267	0.934465	20.3078	0.000370846	0.00194441	36.8634	35.3299	4.99681	5.96062
ALKBH3	NM_139178	2.28249	0.0155985	8.7683	0.0093039	0.0263537	23.6995	22.7136	3.18782	3.8027
MED28	NM_025205	2.28199	0.3846	11.275	0.00406673	0.0136136	23.4236	22.4492	3.15173	3.75965
VAMP3	NM_004781	2.28124	0.674402	15.2362	0.00129522	0.00537748	33.2684	31.8844	4.50777	5.37724
SOX4	NM_003107	2.2809	4.66587	93.4969	4.96477e-08	1.23142e-06	297.127	284.767	40.818	48.6911
PHAX	NM_032177	2.28	1.23977	27.1288	9.01351e-05	0.000591064	53.6093	51.3792	7.31165	8.72195
CUTC	NM_015960	2.2798	0.472336	12.458	0.00283621	0.0101019	23.928	22.9326	3.22457	3.84654
DDX20	NM_007204	2.27738	0.923579	15.3296	0.00126329	0.00530408	45.8926	43.9835	6.26198	7.46982
RND1	NM_014470	2.27723	2.49331	55.2082	1.55501e-06	2.07929e-05	173.694	166.468	23.8926	28.5011
RAB10	NM_016131	2.27566	3.36047	91.9248	5.57199e-08	1.33366e-06	285.021	273.164	39.2943	46.8735
MRPS15	NM_031280	2.27102	1.09379	23.4902	0.000185605	0.00108751	68.6976	65.8398	9.44934	11.272
TIMM17A	NM_006335	2.27058	2.02626	37.5882	1.54047e-05	0.000139311	65.8826	63.1419	9.0618	10.8097
TMX1	NM_030755	2.26484	2.3329	38.5028	1.34316e-05	0.000124774	78.5705	75.302	10.8638	12.9593
IER3IP1	NM_016097	2.26427	0.403127	13.3469	0.00218736	0.00814221	33.337	31.9502	4.57078	5.4524
MRPL16	NM_017840	2.26372	0.3527	13.625	0.00202027	0.00760303	29.6256	28.3932	4.05658	4.83903
ARL6IP5	NM_006407	2.2632	2.39635	36.9408	1.69991e-05	0.000150973	66.4705	63.7053	9.18961	10.9621
CMTM6	NM_017801	2.26081	1.40165	29.3956	5.93264e-05	0.000412784	55.6374	53.3229	7.69437	9.17849
RRAGA	NM_006570	2.25617	1.77991	33.1291	3.11743e-05	0.000247481	87.3051	83.6732	12.1529	14.497
BUB3	NM_004725	2.25612	0.769489	18.2925	0.00059502	0.00282856	33.1345	31.7561	4.56882	5.45007
RNF187	NM_001010858	2.25598	1.11919	29.5676	5.7524e-05	0.000401996	59.268	56.8025	8.22817	9.81525
CEBPZ	NM_005760	2.25548	2.49061	63.7508	6.26269e-07	9.7021e-06	144.185	138.187	20.1242	24.0058
HIST1H2AL	NM_003511	2.25455	0.243456	10.3151	0.00552205	0.0175292	16.8485	16.1476	2.29126	2.7332
ETNK1	NM_018638	2.2512	2.55755	32.7863	3.30005e-05	0.000258834	80.7179	77.3601	11.2698	13.4435
EMD	NM_000117	2.24988	1.02968	19.6202	0.00043436	0.00219565	46.4736	44.5404	6.46385	7.71062
EIF4A2	NM_001967	2.24756	3.78201	90.6863	6.10959e-08	1.44671e-06	327.858	314.22	46.1018	54.9941
CDKN1B	NM_004064	2.24623	1.97411	35.9621	1.97754e-05	0.000170567	78.4612	75.1973	10.9899	13.1096
CTGF	NM_001901	2.24388	1.84535	40.1526	1.05517e-05	0.000101427	103.533	99.2261	14.5482	17.3543
KLHL25	NM_022480	2.23297	1.56934	35.5993	2.09316e-05	0.000179569	87.7573	84.1066	12.4144	14.8089
FOS	NM_005252	2.23291	3.60968	94.9554	4.46742e-08	1.14976e-06	353.032	338.346	50.1545	59.8285
SF3B5	NM_031287	2.22861	0.453345	15.2535	0.00128925	0.00535733	35.2847	33.8169	4.96606	5.92393
PPIL1	NM_016059	2.22834	0.177679	10.2468	0.00564631	0.0178291	28.7003	27.5063	4.02782	4.80473
UNC119B	NM_001080533	2.22811	3.05368	54.1282	1.75827e-06	2.28718e-05	89.8216	86.0851	12.7518	15.2114
PSMD8	NM_002812	2.22484	1.61055	28.1234	7.48153e-05	0.000507282	83.2023	79.7411	11.834	14.1165
RPL35	NM_007209	2.21726	0.412799	10.2063	0.00572163	0.0179603	35.9016	34.4082	5.09317	6.07556
HELLS	XR_001747095	2.21204	4.59696	68.969	3.76875e-07	6.35246e-06	117.401	112.517	16.8762	20.1314
CTSZ	NM_001336	2.20871	1.26159	23.7511	0.000175835	0.0010366	66.3869	63.6252	9.53543	11.3747
NHLRC2	NM_198514	2.20817	2.23617	32.2725	3.59675e-05	0.000276811	47.5563	45.578	6.81385	8.12813
RNA5S9	NR_023371	2.2068	3.81982	29.6781	5.63998e-05	0.000397259	403.82	387.021	58.4292	69.6993
UBE2G1	NM_003342	2.20544	2.76871	56.9507	1.28049e-06	1.74139e-05	116.494	111.648	16.8227	20.0675
FTL	NM_000146	2.20365	5.45036	121.2	8.2313e-09	3.05451e-07	1295.04	1241.17	187.945	224.196
RPL37A	NM_000998	2.20175	3.33009	77.6656	1.72807e-07	3.28746e-06	294.775	282.512	42.7827	51.0347
TALDO1	NM_006755	2.20165	2.16354	38.4427	1.35521e-05	0.000125239	118.02	113.11	17.0896	20.386
RNY4	NR_004393	2.20077	3.31074	69.4558	3.60022e-07	6.11143e-06	250.108	239.704	36.3138	43.3181
CDC5L	NM_001253	2.20013	2.03547	38.737	1.29733e-05	0.000121295	91.9899	88.1632	13.3183	15.8872
SPPL2A	XM_005254722	2.19981	1.66995	25.8883	0.000114447	0.000720864	47.6036	45.6233	6.86034	8.18359
TICAM1	NM_182919	2.19894	-0.0547001	10.1753	0.00577988	0.0180957	22.5215	21.5846	3.21107	3.83044
SPR	NM_003124	2.1976	1.91841	42.1785	7.92291e-06	7.98463e-05	97.783	93.7153	14.1867	16.9231
FZD4	NM_012193	2.19733	1.66354	36.5794	1.79696e-05	0.000157547	75.7077	72.5583	10.9704	13.0864
SPEN	NM_015001	2.19535	5.0115	87.0185	8.07781e-08	1.82398e-06	493.289	472.768	71.9595	85.8393
CAVIN2	NM_004657	2.19155	1.79639	32.0106	3.75948e-05	0.000287946	66.2369	63.4815	9.62806	11.4852
ATP6V1D	NM_015994	2.19043	1.04862	24.3462	0.000155642	0.000931324	50.0571	47.9748	7.2656	8.66701
PTGER4	NM_000958	2.18029	1.14387	25.8988	0.000114212	0.000720332	61.7167	59.1493	9.03811	10.7814
PVT1	NR_003367	2.17527	1.85551	35.9076	1.99444e-05	0.000171715	97.0347	92.9981	14.298	17.0559
EIF1AX	NM_001412	2.17147	2.34869	30.9408	4.51634e-05	0.000334153	61.4017	58.8474	9.04731	10.7924
GMFB	NM_004124	2.16999	3.60378	55.9531	1.43026e-06	1.92864e-05	104.879	100.516	15.5171	18.5102
SKIV2L2	NM_015360	2.16876	3.78512	76.9305	1.84044e-07	3.46857e-06	228.772	219.255	33.9572	40.507
CRIPT	NM_014171	2.16821	0.130506	8.95568	0.00871625	0.02509	15.867	15.207	2.29199	2.73408
CDC23	NM_004661	2.16755	2.89822	53.1582	1.96665e-06	2.51049e-05	102.047	97.802	15.1218	18.0385
MPHOSPH10	NM_005791	2.16693	0.977263	22.1081	0.000248799	0.00138007	55.3608	53.0579	8.17621	9.75326
YTHDF1	NM_017798	2.16446	2.10731	29.234	6.10772e-05	0.000420081	98.7039	94.5979	14.6556	17.4824
HIST1H2BL	NM_003519	2.16163	2.14867	43.3531	6.7417e-06	7.00054e-05	109.277	104.731	16.2658	19.4032
PMAIP1	NM_021127	2.15966	4.65957	76.7527	1.86883e-07	3.50827e-06	728.53	698.224	108.974	129.994
PERP	NM_022121	2.15952	1.19364	25.1742	0.000131759	0.000807591	61.5402	58.9801	9.14329	10.9069
CENPH	NM_022909	2.15829	0.59475	12.8783	0.00250556	0.00907272	31.2553	29.9551	4.61345	5.50331
MRPL13	NM_014078	2.15695	1.3216	22.4595	0.000230694	0.00129617	52.1898	50.0187	7.75778	9.25413
SLC7A11	NM_014331	2.15339	6.2994	111.304	1.49375e-08	4.93144e-07	759.324	727.736	114.078	136.082
NCAPD2	NM_014865	2.15133	2.21642	49.7462	2.9549e-06	3.47546e-05	146.768	140.663	22.0261	26.2745
PRDX6	NM_004905	2.14899	1.18935	22.2555	0.000241018	0.00134627	66.0647	63.3165	9.89419	11.8026
SDE2	NM_152608	2.14705	1.36459	22.0457	0.000252179	0.0013972	58.5164	56.0822	8.76632	10.4572
DCBLD2	NM_080927	2.14649	2.07124	43.241	6.84535e-06	7.09279e-05	120.165	115.166	18.0828	21.5707
HIST1H2BB	NM_021062	2.14321	1.66881	27.5593	8.31072e-05	0.000554086	67.4848	64.6774	10.1476	12.105
MOCOS	NM_017947	2.14208	0.54626	8.8306	0.00910364	0.025956	41.4154	39.6926	6.2083	7.40578
YWHAG	NM_012479	2.14202	5.50137	109.315	1.6934e-08	5.44046e-07	999.755	958.166	151.41	180.615
PSMA2	NM_002787	2.13875	1.20905	15.1747	0.00131678	0.005434	58.7328	56.2896	8.84977	10.5567
COPS6	NM_006833	2.1372	1.17479	25.6755	0.00011932	0.000743729	65.8844	63.1436	9.94832	11.8672
EIF4EBP1	NM_004095	2.13709	0.368087	13.1394	0.00232225	0.00853154	36.909	35.3737	5.54263	6.61172
GNA11	NM_002067	2.1366	1.02908	19.5136	0.000445263	0.00223659	58.0185	55.605	8.75508	10.4438
CCDC134	XM_005261748	2.136	1.49992	9.7501	0.00665238	0.0201934	15.37	14.7306	2.27082	2.70883
RNY1	NR_004391	2.13195	12.7169	175.619	5.78773e-10	4.06702e-08	188091	180267	28698.4	34233.8
CCNB2	NM_004701	2.13005	1.32203	20.0077	0.000397174	0.00205765	64.216	61.5447	9.74179	11.6208
SH3RF1	NM_020870	2.12973	3.40425	66.7598	4.65416e-07	7.60392e-06	153.224	146.85	23.3464	27.8495
HOOK3	NM_032410	2.12852	3.47091	64.5071	5.80626e-07	9.11297e-06	142.973	137.026	21.7986	26.0032
LOC105371453	XR_922175	2.12613	2.15841	54.7903	1.63035e-06	2.15593e-05	131.615	126.14	20.0946	23.9706
RAB32	NM_006834	2.12273	0.524462	13.9411	0.0018477	0.00708161	42.1336	40.3809	6.4018	7.63661
UTP23	NM_032334	2.12082	1.48884	20.9246	0.000322698	0.00172405	39.3352	37.6988	5.97966	7.13304
LOC105379481	XR_951069	2.11888	0.475529	13.536	0.00207213	0.00776765	38.4158	36.8177	5.84769	6.97561
FASTKD5	NM_021826	2.11398	2.39395	46.2118	4.61234e-06	5.11094e-05	92.0819	88.2514	14.1578	16.8887
EBP	NM_006579	2.11305	0.170539	9.82294	0.00649281	0.0198309	24.0907	23.0885	3.65628	4.36152
SF3B3	NM_012426	2.11035	3.5271	82.4472	1.16074e-07	2.41585e-06	339.847	325.709	52.5672	62.7066
WDR36	NM_139281	2.10952	2.35542	51.9618	2.26301e-06	2.80648e-05	115.241	110.447	17.791	21.2226
VCPIP1	NM_025054	2.10426	3.34139	54.9485	1.60135e-06	2.12772e-05	201.534	193.15	31.2773	37.3102
ARL8B	NM_018184	2.10312	1.79614	35.5054	2.12433e-05	0.000181917	85.7004	82.1353	13.272	15.832
DYNC1LI1	NM_016141	2.10299	1.72663	35.0591	2.27977e-05	0.000191797	85.6996	82.1346	13.2731	15.8333
KIF1B	NM_183416	2.10194	0.233951	9.52967	0.0071631	0.0214848	17.9108	17.1657	2.72297	3.24819
VTI1B	NM_006370	2.09905	1.30354	17.8177	0.000668054	0.00310483	38.6547	37.0467	5.96584	7.11656
CDC37L1	NM_017913	2.09766	2.28887	30.0994	5.23332e-05	0.000375029	145.973	139.9	22.7403	27.1266
REEP5	NM_005669	2.09677	2.30938	33.538	2.91441e-05	0.000233299	55.6664	53.3507	8.63576	10.3015
FZD1	NM_003505	2.09334	0.547584	10.4274	0.00532443	0.0170375	21.0009	20.1273	3.22306	3.84474
COX7B	NM_001866	2.08997	0.835044	16.5392	0.000920655	0.00405071	35.3395	33.8694	5.48366	6.54138
PARP1	NM_001618	2.08827	2.99629	57.3029	1.23189e-06	1.69456e-05	119.007	114.056	18.6486	22.2456
ZXDB	NM_007157	2.08218	1.77945	25.9046	0.000114082	0.000720332	43.8605	42.0359	6.85948	8.18256
SNIP1	NM_024700	2.08047	0.65228	15.4755	0.00121513	0.00513747	34.8099	33.3618	5.43725	6.48601
PRRC2B	NM_013318	2.07745	2.87832	68.3065	4.01257e-07	6.62351e-06	205.165	196.63	32.4413	38.6987
RSBN1L	NM_198467	2.07121	1.89696	24.5121	0.000150488	0.000906148	49.4974	47.4384	7.80922	9.3155
CSNK1G1	NM_022048	2.06823	1.95938	33.0356	3.16611e-05	0.00025093	88.5495	84.8659	14.054	16.7648
HIST1H1E	NM_005321	2.06548	3.92528	79.7215	1.45271e-07	2.8736e-06	427.739	409.945	68.2733	81.4421
BTG2	NM_006763	2.06219	2.06721	34.7609	2.39076e-05	0.00020008	112.962	108.262	18.0228	21.4992
PARD6B	NM_032521	2.06124	4.08298	59.7987	9.41518e-07	1.36603e-05	163.292	156.499	26.0989	31.133
RNY5	NR_001571	2.05792	13.6889	113.733	1.28503e-08	4.39389e-07	419555	402102	67385	80382.5
GFER	NM_005262	2.0575	0.66179	15.9968	0.00105927	0.00458059	39.7622	38.1081	6.32172	7.54108
PIK3R4	NM_014602	2.05517	0.865539	19.2721	0.000471136	0.00234279	45.547	43.6523	7.26267	8.66352
WASL	NM_003941	2.05429	1.28712	19.5142	0.000445197	0.00223659	64.456	61.7747	10.3125	12.3016
CIAO1	NM_004804	2.04977	1.82825	29.675	5.64312e-05	0.000397259	62.6574	60.0509	10.0535	11.9926
LAMTOR5	NM_006402	2.04643	0.312113	11.084	0.00431756	0.014323	26.0423	24.9589	4.14866	4.94887
UBR1	NM_174916	2.04605	2.0113	40.6756	9.78944e-06	9.50548e-05	111.22	106.594	17.9434	21.4044
RRP7A	NM_015703	2.04242	1.52093	30.338	5.01774e-05	0.000363017	73.9764	70.899	11.9426	14.2461
IRS2	NM_003749	2.03827	5.47547	90.6309	6.13499e-08	1.44671e-06	539.301	516.867	87.7383	104.662
NAT14	NM_020378	2.03548	0.377365	11.4828	0.00381238	0.0129523	36.4057	34.8913	5.87274	7.0055
KLF16	NM_031918	2.03062	1.36497	21.9757	0.000256035	0.00141298	53.5342	51.3073	8.69561	10.3728
ABCA3	NM_001089	2.03014	0.436842	11.211	0.0041489	0.0138403	31.1969	29.8991	5.04114	6.0135
CAND1	NM_018448	2.02477	2.65153	46.6082	4.38206e-06	4.90115e-05	181.901	174.334	29.8283	35.5818
WDR3	NM_006784	2.02405	1.33692	26.8571	9.49157e-05	0.000619021	61.7345	59.1664	10.084	12.029
ADH5	NM_000671	2.0222	0.561815	13.2221	0.00226738	0.00836851	36.5866	35.0646	5.95677	7.10573
GET4	NM_015949	2.02088	1.70449	31.3175	4.23173e-05	0.00031652	72.5316	69.5144	11.8858	14.1783
NUAK2	NM_030952	2.0203	2.75747	63.7126	6.2868e-07	9.70803e-06	200.093	191.77	32.9196	39.2692
NDUFS3	NM_004551	2.01876	0.902065	18.7558	0.000532346	0.00257668	50.1058	48.0214	8.20261	9.78476
BRWD1	NM_033656	2.01666	0.722671	12.6648	0.00266771	0.00959455	22.5121	21.5756	3.65412	4.35894
FAM160B1	NM_020940	2.01569	1.59216	20.2447	0.000376212	0.00196823	49.6361	47.5713	8.14313	9.71381
TUBA1B	NM_006082	2.01344	2.23351	40.7167	9.73225e-06	9.46916e-05	120.765	115.741	19.9375	23.7831
TRIM28	NM_005762	2.00914	4.22078	72.5476	2.70872e-07	4.80247e-06	529.701	507.665	87.9355	104.897
RPL37	NM_000997	2.00742	2.16231	38.5633	1.33115e-05	0.000124215	124.84	119.646	20.6982	24.6905
CLDN1	NM_021101	2.00662	3.29128	63.3853	6.49766e-07	9.96933e-06	262.695	251.767	43.6529	52.0728
ACBD3	NM_022735	2.00621	1.93793	19.4711	0.000449699	0.00225179	98.5752	94.4745	16.3425	19.4947
HECTD4	NM_001109662	2.00505	2.38848	48.8266	3.30986e-06	3.82713e-05	147.234	141.109	24.4643	29.183
EDC4	NM_014329	2.00139	1.75696	34.791	2.37929e-05	0.000199469	95.7766	91.7923	15.9315	19.0044
BUB1B	NM_001211	2.00113	1.67681	26.794	9.60662e-05	0.000625442	54.7172	52.441	9.0752	10.8257
BRCA2	NM_000059	1.99921	3.03103	41.5911	8.60004e-06	8.54116e-05	159.144	152.524	26.5565	31.6788
HIST1H3J	NM_003535	1.99817	4.35025	82.0582	1.19804e-07	2.44084e-06	576.285	552.312	96.4054	115
TMX4	NM_021156	1.99679	1.23195	19.5753	0.000438916	0.00221634	57.9315	55.5216	9.64072	11.5003
ZNF148	NM_021964	1.99451	3.76649	58.1577	1.12237e-06	1.571e-05	125.573	120.349	21.0084	25.0606
ZFPL1	NM_006782	1.99285	0.472027	11.805	0.0034529	0.0119516	38.4977	36.8963	6.40228	7.63718
TIGAR	NM_020375	1.99185	1.5006	19.2043	0.000478702	0.00236315	56.704	54.3451	9.46875	11.2951
RMND5A	NM_022780	1.99029	2.7782	36.7716	1.74458e-05	0.000153799	73.1191	70.0774	12.2418	14.603
ZNF503	NM_032772	1.99004	1.25781	19.9347	0.000403899	0.00207899	43.4372	41.6303	7.24706	8.6449
DAD1	NM_001344	1.98427	1.86678	31.4415	4.14255e-05	0.000311309	83.3615	79.8937	14.0246	16.7297
RPL23	NM_000978	1.98029	3.71479	62.9059	6.82102e-07	1.03988e-05	221.993	212.758	37.5601	44.8048
TIMM44	NM_006351	1.97862	1.15825	13.7975	0.00192392	0.007292	60.8569	58.3253	10.2595	12.2385
MRPL19	NM_014763	1.97806	2.50268	39.2411	1.20456e-05	0.000113732	93.7975	89.8956	15.8569	18.9154
UBE2B	NM_003337	1.96847	1.33836	22.9236	0.000209019	0.00119686	69.1111	66.2361	11.7449	14.0103
DNAJC14	NM_032364	1.96455	1.2119	23.333	0.000191789	0.00111555	61.1827	58.6376	10.4184	12.4279
IER2	NM_004907	1.96285	3.18598	65.8311	5.09465e-07	8.18393e-06	244.95	234.76	41.9559	50.0486
SMAD4	NM_005359	1.95928	2.20067	43.4407	6.6619e-06	6.93272e-05	101.088	96.8832	17.3193	20.6599
MTG1	NM_138384	1.95787	0.943413	19.8033	0.000416323	0.0021224	45.4522	43.5614	7.75882	9.25537
SVEP1	NM_153366	1.9577	1.0691	17.1383	0.000790857	0.00358168	47.4339	45.4607	8.10178	9.66449
CYTH3	NM_004227	1.95612	2.00216	38.4615	1.35143e-05	0.000125131	87.3684	83.7339	14.993	17.8849
PTPN14	NM_005401	1.95561	2.23834	38.2924	1.38589e-05	0.000127337	79.7723	76.4538	13.6884	16.3287
FOXD1	NM_004472	1.95429	1.0808	21.5371	0.000281751	0.00154142	50.6379	48.5314	8.67324	10.3462
PRIM1	NM_000946	1.95252	1.46991	18.1708	0.000612838	0.00289887	32.0982	30.763	5.48055	6.53766
AAK1	NM_014911	1.94855	3.69856	58.5018	1.08142e-06	1.52258e-05	237.02	227.16	41.0004	48.9087
NBEAL1	XM_006712699	1.94532	1.53231	17.429	0.000735426	0.00335604	34.2388	32.8145	5.88083	7.01514
LINC00654	NR_015406	1.94322	0.00485508	8.76532	0.00931361	0.0263656	29.5765	28.3461	5.07751	6.05688
SLC4A1AP	NM_018158	1.94192	1.6667	32.2264	3.62478e-05	0.000278074	89.7182	85.986	15.5508	18.5503
ESYT2	NM_020728	1.93903	3.00078	51.8108	2.30388e-06	2.84979e-05	158.42	151.83	27.5641	32.8807
GBE1	NM_000158	1.93862	2.50352	44.9032	5.47514e-06	5.8373e-05	105.223	100.846	18.2915	21.8196
ZBTB6	NM_006626	1.93677	2.62364	33.4829	2.94085e-05	0.000235022	80.5992	77.2463	14.0146	16.7177
UBLCP1	NM_145049	1.93481	1.52166	27.3358	8.66754e-05	0.000573087	70.5524	67.6175	12.276	14.6438
EFCAB14	NM_014774	1.92996	0.752854	15.0243	0.00137121	0.00561505	44.2545	42.4136	7.70232	9.18797
TAF9B	NM_015975	1.92743	0.500573	10.1417	0.00584391	0.0182365	28.6186	27.4281	4.96725	5.92535
HINT3	NM_138571	1.919	0.963533	14.6812	0.00150515	0.00605474	33.6546	32.2546	5.88726	7.02282
FAM83G	XM_017024953	1.91668	0.60998	10.7721	0.00476611	0.0154786	43.311	41.5093	7.6079	9.07535
PIEZO1	NM_001142864	1.91545	2.3233	31.5537	4.06365e-05	0.000306341	139.441	133.64	24.6563	29.4121
NDUFB2	NM_004546	1.91234	0.285767	8.90307	0.00887684	0.0253995	25.951	24.8715	4.54601	5.42287
GALNT10	NM_198321	1.91161	2.41247	36.3064	1.87441e-05	0.000163439	135.371	129.74	23.9974	28.6261
SH2D6	XM_017003854	1.90122	5.28839	72.9298	2.61695e-07	4.69188e-06	844.094	808.98	151.061	180.198
SF3A1	NM_005877	1.90064	1.78192	33.6998	2.83819e-05	0.000228343	103.08	98.7924	18.3977	21.9463
HACD2	XM_017005855	1.89968	2.37995	23.9861	0.000167528	0.00099375	67.2662	64.468	11.9908	14.3036
RPL5	NM_000969	1.89965	2.81665	48.5118	3.44224e-06	3.95156e-05	142.157	136.244	25.4151	30.3173
DBR1	NM_016216	1.8995	1.05135	17.0941	0.000799682	0.00361481	40.8915	39.1905	7.26564	8.66706
SPRYD3	NM_032840	1.89853	0.638412	11.6406	0.00363123	0.012434	45.3866	43.4986	8.07746	9.63547
NDUFA13	NM_015965	1.89664	1.81554	27.3784	8.59832e-05	0.000570447	69.0083	66.1376	12.3299	14.7081
SLC2A1	NM_006516	1.89544	1.89764	27.8139	7.92427e-05	0.000533523	92.2827	88.4438	16.5236	19.7108
KIAA0754	NM_015038	1.88927	1.4253	13.556	0.00206037	0.00772964	41.4197	39.6966	7.41204	8.8417
WDR37	NM_014023	1.88822	3.16427	29.3468	5.9849e-05	0.000413416	92.1861	88.3512	16.5893	19.7891
ARF6	NM_001663	1.8841	3.28572	53.3051	1.93336e-06	2.4746e-05	185.129	177.428	33.4764	39.9335
PPP2CB	NM_001009552	1.88094	2.64546	46.6433	4.3623e-06	4.89048e-05	149.345	143.132	27.0525	32.2704
ATXN1L	NM_001137675	1.88051	2.53125	36.3167	1.87142e-05	0.000163439	88.2354	84.5649	15.9617	19.0405
ZNF275	NM_001080485	1.87789	1.28259	18.1403	0.00061741	0.00291761	37.8509	36.2764	6.82326	8.13936
CXCL2	NM_002089	1.87671	0.956175	17.053	0.000808016	0.00364249	45.5451	43.6505	8.22975	9.81713
KMT2E-AS1	NR_024586	1.86807	3.43436	62.8679	6.84743e-07	1.04059e-05	299.67	287.204	54.8354	65.4122
CYCS	NM_018947	1.86773	2.07778	35.1413	2.25022e-05	0.000189979	89.4115	85.692	16.3203	19.4683
SNHG6	NR_002599	1.86574	0.81046	15.9205	0.00108058	0.00465176	42.4815	40.7143	7.73141	9.22268
C9orf142	NM_183241	1.8625	0.513138	9.78411	0.00657733	0.0200163	28.0261	26.8602	5.08943	6.07109
CDK4	NM_000075	1.85627	2.09738	39.3165	1.19132e-05	0.000112705	117.032	112.163	21.5522	25.7092
GPAA1	NM_003801	1.8556	1.82877	26.2305	0.000107071	0.000682488	82.7161	79.2752	15.2207	18.1566
DUSP1	NM_004417	1.85504	5.80302	92.6984	5.26333e-08	1.28549e-06	1584.2	1518.3	292.795	349.27
NOC2L	NM_015658	1.85278	0.418435	10.9806	0.00446077	0.0146976	32.2191	30.8788	5.90193	7.04032
WDFY1	NM_020830	1.84854	1.82597	21.9144	0.000259462	0.00142928	75.0931	71.9693	13.8801	16.5573
LOC105374003	XR_924265	1.84821	0.443419	9.93261	0.00626072	0.0192982	35.3009	33.8324	6.49218	7.74442
POM121C	NM_001099415	1.84726	0.144983	8.91937	0.00882674	0.0252864	24.9433	23.9057	4.57218	5.45408
SPIN1	NM_006717	1.8454	1.79614	27.3018	8.72337e-05	0.000575648	61.6797	59.1138	11.4149	13.6167
C5orf15	NM_020199	1.8448	1.0986	19.7821	0.000418367	0.00213056	54.2227	51.9671	10.0315	11.9664
RAB7A	NM_004637	1.84463	1.50295	20.7423	0.000336152	0.00178994	79.4603	76.1548	14.7314	17.5729
EIF2B2	NM_014239	1.84228	0.569531	12.5343	0.00277269	0.00990513	39.9066	38.2465	7.37859	8.8018
RNF141	NM_016422	1.83886	1.57745	19.707	0.000425695	0.00216098	48.9918	46.9538	9.09555	10.8499
HIST1H2BE	NM_003523	1.82737	0.992964	14.504	0.0015801	0.0062841	39.4107	37.7713	7.36281	8.78298
SMCR8	NM_144775	1.82503	2.20927	32.7857	3.30035e-05	0.000258834	101.947	97.7061	19.1789	22.8782
AKIRIN2	NM_018064	1.82421	1.84652	27.6396	8.18655e-05	0.000548098	62.8765	60.2609	11.8115	14.0898
POLR1A	NM_015425	1.82105	2.13618	33.9055	2.74455e-05	0.000221928	109.525	104.969	20.6662	24.6524
NEFL	NM_006158	1.8209	0.730173	13.7992	0.00192301	0.007292	43.5054	41.6956	8.17215	9.74842
CDCA5	NM_080668	1.81408	1.01791	10.7412	0.00481333	0.0156107	49.4758	47.4177	9.34515	11.1477
RFK	NM_018339	1.81217	1.06288	14.8434	0.00144006	0.00585692	46.4431	44.5111	8.78068	10.4743
LSM8	NM_016200	1.80997	2.01216	22.5246	0.000227508	0.00128429	64.2285	61.5566	12.1878	14.5386
EXT1	NM_000127	1.80945	1.03163	18.0051	0.000638084	0.00299168	47.9673	45.9719	9.08922	10.8424
SOCS3	NM_003955	1.80913	1.94927	25.3756	0.000126593	0.000780928	103.838	99.5184	19.7529	23.5629
NOP10	NM_018648	1.80361	1.95255	30.1687	5.16959e-05	0.000371017	96.9856	92.9511	18.5173	22.0889
OSGIN1	NM_182981	1.80068	1.20609	19.9368	0.000403701	0.00207899	59.188	56.7258	11.2994	13.4789
GRWD1	NM_031485	1.80032	2.45273	40.6146	9.87503e-06	9.55593e-05	153.488	147.103	29.4076	35.0799
BICD2	NM_001003800	1.79278	3.0532	13.7137	0.0019701	0.00745524	16.8561	16.1549	3.19083	3.80629
KIF1B	NM_015074	1.78652	1.23318	17.9902	0.000640405	0.00299963	50.0565	47.9742	9.64068	11.5002
TRIM16	NM_006470	1.78575	2.96768	48.7678	3.33418e-06	3.84595e-05	206.516	197.925	39.9924	47.7063
SOCS1	NM_003745	1.78445	1.04225	14.3439	0.00165144	0.00650654	42.7114	40.9346	8.22889	9.81611
KLF9	NM_001206	1.7823	1.24873	15.8935	0.00108825	0.00467634	42.5153	40.7467	8.20346	9.78578
PRPF19	NM_014502	1.78073	1.70793	21.3492	0.000293651	0.00159558	81.2238	77.845	15.7471	18.7845
C11orf58	NM_014267	1.77601	0.824816	11.976	0.00327789	0.0114284	42.9218	41.1363	8.31823	9.92269
TIMM13	NM_012458	1.7737	1.10718	16.69	0.00088584	0.003941	49.6309	47.5662	9.64424	11.5045
PLPP3	NM_003713	1.77369	1.85437	20.6365	0.000344243	0.00182896	56.2829	53.9416	10.9458	13.057
RPL24	NM_000986	1.76936	1.27281	15.4391	0.00122694	0.00517019	37.8102	36.2374	7.35457	8.77315
MAP3K2	NM_006609	1.76874	2.22888	22.6491	0.000221544	0.00125655	80.3515	77.0089	15.7065	18.736
TIFA	NM_052864	1.76206	0.275924	8.79502	0.00921739	0.0261861	25.615	24.5495	4.98868	5.95092
CCNA2	NM_001237	1.7553	1.10551	14.8054	0.00145502	0.00588774	48.0136	46.0163	9.44998	11.2727
HIST1H2BI	NM_003525	1.75432	2.5668	28.7324	6.6895e-05	0.000456814	76.7334	73.5414	15.1484	18.0703
HIST1H2BN	NM_003520	1.75217	1.0054	13.6833	0.00198714	0.00751135	51.4548	49.3143	10.1524	12.1106
ZNRF2	NM_147128	1.74974	0.87405	11.3499	0.00397283	0.0133741	36.7021	35.1753	7.23711	8.63303
MRPS7	NM_015971	1.74352	1.23508	10.9564	0.00449495	0.0147885	61.2469	58.6991	12.1689	14.516
MED9	NM_018019	1.7433	1.41012	22.8372	0.000212871	0.00121311	68.382	65.5373	13.5977	16.2205
GRPEL2	NM_152407	1.74156	1.83174	29.8781	5.44264e-05	0.000386557	82.1816	78.7629	16.3739	19.5321
ALMS1	NM_015120	1.74034	1.88571	28.911	6.47546e-05	0.000444098	103.6	99.2905	20.6744	24.6622
LCOR	NM_015652	1.73442	1.93739	18.5409	0.000560445	0.00268554	64.745	62.0516	12.95	15.4479
CHMP4A	NM_014169	1.72883	0.965917	15.6893	0.00114826	0.00486435	49.5703	47.5082	9.94036	11.8577
VPS33A	NM_022916	1.72232	1.86657	22.4688	0.000230237	0.00129617	54.1966	51.9421	10.923	13.0298
RPL7A	NM_000972	1.72179	0.214504	8.62122	0.00979691	0.0274738	27.5197	26.3749	5.51774	6.58202
RPA1	NM_002945	1.72159	2.34893	29.7945	5.52419e-05	0.000391767	72.4429	69.4293	14.6282	17.4498
NORAD	NR_027451	1.71926	4.02083	39.3436	1.18661e-05	0.000112481	195.924	187.774	39.7314	47.3949
APOOL	NM_198450	1.7191	1.43749	9.49588	0.00724527	0.0216634	18.3397	17.5768	3.6636	4.37025
DESI1	NM_015704	1.71868	0.974744	10.0778	0.00596789	0.0185629	44.7493	42.8878	9.03162	10.7737
RPS23	NM_001025	1.71719	2.77371	38.877	1.27078e-05	0.000119279	149.103	142.9	30.2661	36.104
DHTKD1	NM_018706	1.71468	0.767684	9.85276	0.00642875	0.0196516	40.2665	38.5914	8.14349	9.71424
CTR9	NM_014633	1.7101	2.69696	38.9065	1.26527e-05	0.000119093	160.183	153.519	32.6797	38.983
SCARNA9L	NR_023358	1.70989	6.79259	84.0722	1.01844e-07	2.14769e-06	3115.52	2985.92	636.839	759.675
HIST3H2BB	NM_175055	1.70799	2.45967	34.5462	2.47448e-05	0.000205292	95.8552	91.8677	19.5603	23.3332
PPA1	NM_021129	1.70608	2.09398	33.7912	2.79614e-05	0.000225719	108.924	104.393	22.2651	26.5597
FZD5	NM_003468	1.69569	3.81309	41.955	8.17322e-06	8.18519e-05	112.747	108.057	23.2159	27.6939
PPIA	NM_001300981	1.69192	1.91622	16.4031	0.000953408	0.00418019	31.1818	29.8846	6.39341	7.62659
SDHAF2	NM_017841	1.68762	0.454213	9.51269	0.00720427	0.0215571	26.59	25.4839	5.45972	6.51281
LOC107987161	XR_001748256	1.68073	0.416015	9.73362	0.00668908	0.0202791	33.257	31.8735	6.87658	8.20296
PIGK	NM_005482	1.68017	0.986101	12.7642	0.00259078	0.0093389	39.4699	37.828	8.17634	9.75343
38047	NM_020814	1.67967	0.32543	8.62716	0.00977644	0.0274325	32.7712	31.4079	6.78104	8.089
H3F3C	NM_001013699	1.67726	0.339725	9.18269	0.00806017	0.0235412	28.6504	27.4586	5.93038	7.07425
GNB2	NM_005273	1.67692	0.623651	10.2179	0.00569999	0.0179159	36.808	35.2768	7.63878	9.11218
CHERP	NM_006387	1.67505	1.27421	15.7679	0.00112473	0.00479863	64.3276	61.6516	13.4105	15.9972
TWISTNB	NM_001002926	1.67501	0.898134	12.1515	0.0031086	0.0109177	46.5212	44.5859	9.68189	11.5494
GAS5	NR_002578	1.67355	1.80037	24.8438	0.000140753	0.000855056	83.6578	80.1777	17.4773	20.8484
INTS5	NM_030628	1.67312	1.03559	16.308	0.000977053	0.00427919	47.9828	45.9868	10.0019	11.9311
SPTSSA	NM_138288	1.66344	1.64504	19.203	0.00047885	0.00236315	50.1393	48.0535	10.5248	12.5548
COPS5	NM_006837	1.66226	1.04934	15.1434	0.0013279	0.00547043	45.94	44.0289	9.646	11.5066
RAP2B	NM_002886	1.65931	2.0049	19.3809	0.000459279	0.00229496	98.7052	94.5991	20.8371	24.8563
NRAS	NM_002524	1.65553	1.47562	22.1395	0.000247117	0.00137247	66.8581	64.0769	14.1324	16.8583
MAPK1	NM_002745	1.65509	1.98428	19.6546	0.000430905	0.00218049	51.7266	49.5748	10.9238	13.0308
LOC107984251	XR_001747541	1.64612	0.998604	11.2324	0.00412126	0.0137673	28.0333	26.8671	5.92977	7.07353
TMEM167A	NM_174909	1.64373	2.64402	30.4785	4.89549e-05	0.000356097	96.3747	92.3655	20.5662	24.5331
CREBL2	NM_001310	1.64224	1.62103	17.9487	0.000646933	0.00302429	42.8377	41.0557	9.11778	10.8765
FUCA2	NM_032020	1.63686	0.900742	14.2841	0.00167902	0.00658807	44.8712	43.0046	9.58938	11.439
CCL2	NM_002982	1.63599	1.55502	19.823	0.000414435	0.00211955	63.3525	60.717	13.5724	16.1903
SPCS1	NM_014041	1.63518	1.32117	17.7109	0.000685837	0.00316902	53.579	51.3502	11.4751	13.6885
NUDT21	NM_007006	1.63206	2.3538	29.6346	5.68392e-05	0.000399384	101.896	97.6576	21.9254	26.1544
ERH	NM_004450	1.6316	1.57276	21.1771	0.00030505	0.00164631	69.5612	66.6675	14.954	17.8384
C16orf52	NM_001164579	1.62779	1.24689	17.7604	0.000677533	0.00314278	61.6539	59.0892	13.282	15.8439
RHOB	NM_004040	1.6208	3.38779	46.1704	4.63713e-06	5.11972e-05	249.594	239.211	54.2144	64.6715
SNHG15	NR_003697	1.61874	1.46499	20.3536	0.000367002	0.00192917	69.3719	66.486	15.0471	17.9494
EPB41L4A-AS1	NR_015370	1.6181	1.3368	18.6531	0.000545569	0.0026283	61.2317	58.6845	13.2801	15.8417
FEM1A	NM_018708	1.61694	1.08274	10.3036	0.0055427	0.0175406	45.039	43.1654	9.7595	11.642
HIST4H4	NM_175054	1.61212	3.34967	39.6162	1.14036e-05	0.00010896	252.979	242.455	55.2827	65.9458
NMT1	NM_021079	1.6093	1.61424	14.8149	0.00145127	0.0058831	65.8067	63.0692	14.3659	17.1368
RNF114	NM_018683	1.60863	1.68232	17.1702	0.000784548	0.00355647	65.5166	62.7911	14.3074	17.0671
BLVRB	NM_000713	1.60386	1.66455	20.4887	0.000355931	0.00188062	87.7745	84.1232	19.2526	22.9661
PTCD3	NM_017952	1.60219	2.70006	34.599	2.45357e-05	0.000203911	135.856	130.205	29.8667	35.6275
COX6B1	NM_001863	1.59358	1.96729	21.7562	0.000268555	0.00147428	96.3045	92.2983	21.2818	25.3867
RBM14	NM_006328	1.59332	1.39059	11.4495	0.00385193	0.0130497	33.0672	31.6917	7.27003	8.6723
MRPS23	NM_016070	1.59009	1.61299	19.8718	0.000409787	0.00210252	57.6515	55.2532	12.7473	15.2061
LGR4	NM_018490	1.58709	3.64249	40.6102	9.88131e-06	9.55593e-05	173.871	166.638	38.6435	46.0972
KCTD5	NM_018992	1.58563	1.33585	18.1179	0.000620775	0.00292773	61.2788	58.7296	13.5955	16.2179
BTG1	NM_001731	1.5814	3.29652	45.0641	5.35976e-06	5.73986e-05	230.091	220.52	51.36	61.2666
GCC1	NM_024523	1.57911	1.70526	13.4346	0.00213306	0.00795865	87.3704	83.7358	19.4962	23.2567
VTRNA1-2	NR_026704	1.57507	8.18004	78.594	1.59702e-07	3.12039e-06	6192.6	5934.99	1389.89	1657.98
TEAD1	NM_021961	1.57021	5.50064	61.0706	8.23829e-07	1.22095e-05	690.587	661.859	155.47	185.457
HIRA	NM_003325	1.56536	1.05346	12.5708	0.00274284	0.0098352	36.7897	35.2593	8.25467	9.84686
MIA3	XM_011509513	1.55862	4.62814	13.842	0.00189993	0.0072297	213.899	205.001	48.5016	57.8568
POMP	NM_015932	1.55719	1.13114	12.9418	0.00245954	0.00892633	53.1531	50.942	12.0202	14.3388
HNRNPA0	NM_006805	1.55073	4.61625	51.1428	2.49491e-06	3.04672e-05	281.86	270.135	64.283	76.6822
GPRC5A	NM_003979	1.54943	2.83856	39.6556	1.13385e-05	0.000108555	175.487	168.187	40.0369	47.7594
SIAH2	NM_005067	1.54689	1.7383	14.49	0.00158617	0.00629713	79.2915	75.993	18.0895	21.5787
ATP6V0A2	NM_012463	1.53968	1.96781	19.4727	0.000449532	0.00225179	55.5707	53.259	12.7252	15.1796
POR	NM_000941	1.53961	1.7028	16.9809	0.000822835	0.00369504	90.9548	87.1711	20.8645	24.8889
DCAF7	NM_005828	1.53845	1.57411	16.8279	0.000855323	0.00381232	72.5479	69.53	16.6452	19.8558
FBXO45	NM_001105573	1.53737	2.53238	21.1046	0.000310004	0.0016674	57.8286	55.423	13.2656	15.8243
AGGF1	NM_018046	1.53548	1.7795	19.2779	0.000470498	0.00234279	57.7819	55.3782	13.2723	15.8323
HEATR5A	NM_015473	1.53511	2.33425	17.5661	0.000710832	0.00326482	101.869	97.6313	23.4498	27.9729
LOC100294362	NR_029376	1.52111	1.22741	11.7088	0.00355605	0.0122466	35.6593	34.1759	8.25115	9.84266
FAM162A	NM_014367	1.52032	0.975274	9.79443	0.00655473	0.0199603	33.3046	31.9192	7.70749	9.19414
ZBED6	NM_001174108	1.51981	1.98297	19.205	0.000478617	0.00236315	77.0596	73.854	17.9139	21.3692
HIST2H2AC	NM_003517	1.51709	2.91446	34.6253	2.44325e-05	0.000203406	192.749	184.731	44.9795	53.6554
LRRC47	NM_020710	1.51486	1.06637	10.1147	0.00589587	0.0183691	37.7686	36.1975	8.7805	10.4741
ATP2A2	NM_170665	1.51289	2.17111	23.4422	0.000187471	0.00109482	72.3834	69.3723	16.9049	20.1655
PSMD14	NM_005805	1.51041	2.50764	28.1119	7.49744e-05	0.000507641	145.207	139.167	34.0293	40.593
PPDPF	NM_024299	1.50917	1.6311	20.1461	0.000384785	0.00200214	75.9723	72.8119	17.7921	21.2239
MCM6	NM_005915	1.50804	2.80198	27.1504	8.9767e-05	0.000589507	76.0258	72.8631	17.8185	21.2554
ATP6V1C1	NM_001695	1.50695	1.57635	14.9453	0.00140081	0.00572159	53.1205	50.9107	12.4418	14.8417
IPO9	NM_018085	1.50289	3.10315	30.2742	5.07438e-05	0.000365279	175.846	168.531	41.437	49.4295
MEX3C	NM_016626	1.50159	3.44946	35.2731	2.2037e-05	0.000187633	163.679	156.87	38.6013	46.0469
ASF1A	NM_014034	1.50117	1.35896	9.763	0.00662378	0.0201321	34.6799	33.2373	8.13669	9.70613
DNAJB1	NM_006145	1.50089	2.624	26.3915	0.000103788	0.000664215	171.166	164.045	40.3886	48.179
RPL36AL	NM_001001	1.50053	1.38985	14.8367	0.0014427	0.00586264	71.9487	68.9557	16.9482	20.2172
SFT2D2	NM_199344	1.49921	1.09441	9.2333	0.00792167	0.0232644	27.0139	25.8901	6.33425	7.55602
SMARCE1	NM_003079	1.49521	1.30046	8.98447	0.00862976	0.0248859	42.0799	40.3295	9.9264	11.841
GRPEL1	NM_025196	1.48851	1.56853	14.0897	0.00177236	0.00684356	43.8852	42.0596	10.403	12.4096
LAMTOR1	NM_017907	1.48523	0.749548	8.7919	0.00922746	0.0261992	34.1998	32.7772	8.11351	9.67848
POLR2D	NM_004805	1.47791	1.42613	10.4591	0.00527005	0.0168788	60.5349	58.0167	14.4778	17.2703
NFKBIE	NM_004556	1.47758	1.1985	14.002	0.00181641	0.00698405	63.3383	60.7035	15.1535	18.0764
COQ9	NM_020312	1.47322	1.29942	9.07856	0.00835387	0.0242511	66.1421	63.3907	15.8742	18.9361
NDUFA4	NM_002489	1.47207	1.21787	12.9608	0.00244593	0.00889716	55.746	53.427	13.3814	15.9624
ZFP36L2	NM_006887	1.46756	4.14382	43.9424	6.22481e-06	6.53469e-05	364.104	348.958	87.9906	104.963
XAB2	NM_020196	1.45913	0.801922	9.39716	0.00749156	0.0223023	46.7513	44.8065	11.3159	13.4985
MYC	NM_002467	1.43652	4.89833	50.01	2.86117e-06	3.39861e-05	697.627	668.607	172.312	205.549
DDRGK1	NM_023935	1.43468	1.00268	11.3436	0.00398069	0.0133817	40.7732	39.0771	10.0315	11.9664
CHMP1B	NM_020412	1.4315	2.60701	13.6633	0.00199844	0.00753863	58.3327	55.9061	14.4083	17.1875
CREG1	NM_003851	1.42684	1.57431	14.0976	0.00176844	0.00684356	57.2812	54.8983	14.1926	16.9301
MEGF9	NM_001080497	1.42557	3.50237	25.864	0.000114992	0.000723344	80.5704	77.2187	20.0036	23.862
TERC	NR_001566	1.42454	4.3332	28.2473	7.31219e-05	0.000496689	352.219	337.567	87.6955	104.611
DR1	NM_001938	1.42228	1.94182	17.205	0.000777744	0.00353231	60.4128	57.8997	15.0196	17.9167
STX12	NM_177424	1.41952	0.924763	10.9248	0.00454016	0.0149128	44.0047	42.1741	10.9463	13.0577
HIST2H2AB	NM_175065	1.41737	3.82846	40.7313	9.71199e-06	9.4687e-05	339.131	325.024	84.8564	101.224
LMNB2	NM_032737	1.4105	2.80691	20.692	0.000339968	0.00180825	116.609	111.758	29.2814	34.9293
TEX261	NM_144582	1.41021	1.28299	11.0066	0.00442422	0.0146161	57.3325	54.9475	14.3722	17.1443
VPS4A	NM_013245	1.40992	1.81099	15.4412	0.00122626	0.00517019	71.296	68.3301	17.8881	21.3385
IGFBP4	NM_001552	1.40491	3.50586	29.2624	6.0765e-05	0.000418535	286.639	274.715	72.3359	86.2884
KANSL2	NM_017822	1.40178	2.30344	23.6564	0.000179312	0.00105451	100.896	96.6986	25.482	30.397
SOD1	NM_000454	1.3961	2.2685	22.278	0.000239854	0.00134133	122.71	117.605	31.1263	37.1301
DUSP5	NM_004419	1.39555	3.10746	32.8044	3.29008e-05	0.000258834	222.437	213.184	56.4874	67.383
PANK3	NM_024594	1.38722	3.93819	30.7764	4.64719e-05	0.000341198	138.18	132.432	35.2735	42.0772
UQCRC1	NM_003365	1.38415	2.2199	18.1255	0.000619628	0.00292521	120.147	115.149	30.7291	36.6562
CCDC127	NM_145265	1.3775	1.74845	13.3363	0.00219402	0.00815433	39.272	37.6383	10.0541	11.9934
RPS27L	NM_015920	1.37653	1.12898	12.0387	0.00321622	0.0112335	50.0722	47.9893	12.8425	15.3196
SCARNA27	NR_003703	1.37302	3.11351	18.3955	0.000580396	0.00276728	130.178	124.763	33.5569	40.0295
SCCPDH	NM_016002	1.36895	1.30224	8.92665	0.00880447	0.0252732	57.8043	55.3997	14.9119	17.7882
ATP13A1	NM_020410	1.363	1.0367	9.51229	0.00720523	0.0215571	45.9552	44.0435	11.8941	14.1883
DRAP1	NM_006442	1.3444	1.36142	9.70159	0.00676111	0.0204456	56.674	54.3164	14.8718	17.7403
HIST1H4L	NM_003546	1.33845	1.84044	16.6491	0.000895139	0.00397498	73.1109	70.0695	19.2811	23.0001
PCYOX1	NM_016297	1.33841	2.46555	19.8953	0.000407582	0.00209345	67.3654	64.563	17.7625	21.1886
SF3B4	NM_005850	1.33755	1.41689	14.3985	0.0016267	0.00644087	62.3159	59.7236	16.4369	19.6073
BOP1	NM_015201	1.33009	1.62331	15.7104	0.00114189	0.00484559	78.6458	75.3742	20.8666	24.8914
KLHL9	NM_018847	1.32895	3.68453	27.117	9.03375e-05	0.000591581	172.094	164.935	45.7591	54.5853
RASSF9	XM_011538988	1.32889	1.89098	13.6816	0.00198807	0.00751135	41.3153	39.5967	10.9457	13.057
QSOX2	NM_181701	1.32206	1.75957	10.7987	0.00472576	0.0153684	36.1972	34.6914	9.62876	11.486
CRKL	NM_005207	1.31928	1.76853	13.1971	0.00228378	0.00841832	62.9365	60.3184	16.814	20.0572
PSKH1	NM_006742	1.31755	2.32286	15.7794	0.00112132	0.00478838	54.5266	52.2583	14.5777	17.3895
SLC35E1	NM_024881	1.31492	1.90585	16.1267	0.00102404	0.00446051	87.0892	83.4664	23.3572	27.8624
LIMD1	NM_014240	1.31382	1.48154	12.3972	0.00288802	0.0102407	44.3884	42.5419	11.8882	14.1812
HDGFRP3	NM_016073	1.31116	1.61589	10.9683	0.00447817	0.0147435	42.2678	40.5095	11.3392	13.5263
PELO	NM_015946	1.30722	1.96607	14.9413	0.00140231	0.00572282	76.3127	73.1382	20.5704	24.5381
JTB	NM_006694	1.30702	1.44485	9.79702	0.0065491	0.0199558	50.0559	47.9736	13.4775	16.0771
PKDCC	NM_138370	1.30239	2.94327	26.6339	9.90585e-05	0.000638214	159.302	152.675	43.1422	51.4636
EHD2	NM_014601	1.30083	1.68276	16.5583	0.000916152	0.00403832	74.1035	71.0208	20.0626	23.9323
ZFC3H1	NM_144982	1.29567	1.39129	13.5733	0.00205025	0.00769768	69.922	67.0133	18.9962	22.6602
PHLDA1	NM_007350	1.29086	4.02758	37.3577	1.5952e-05	0.000143269	386.412	370.338	105.565	125.926
SMIM13	NM_001135575	1.29011	2.07304	15.7157	0.0011403	0.00484348	57.1376	54.7607	15.573	18.5768
E2F4	NM_001950	1.29003	1.67981	10.6643	0.0049331	0.0159451	83.1049	79.6478	22.6752	27.0489
OXA1L	NM_005015	1.28572	1.82711	11.6422	0.0036295	0.012434	77.6239	74.3948	21.2408	25.3378
HES1	NM_005524	1.28282	1.63704	13.9232	0.00185702	0.00710026	61.3535	58.8012	16.8116	20.0543
RNU4-2	NR_003137	1.27505	7.45376	27.15	8.97745e-05	0.000589507	3717.8	3563.14	1027.32	1225.47
MTPAP	NM_018109	1.26786	2.91529	19.5409	0.000442435	0.00222941	94.2865	90.3643	26.1333	31.174
EPM2AIP1	NM_014805	1.26754	1.33197	9.77828	0.00659012	0.0200425	42.7783	40.9987	11.8316	14.1137
EXOC8	NM_175876	1.26562	1.51915	9.38508	0.00752233	0.02238	52.8064	50.6097	14.6366	17.4597
C1QBP	NM_001212	1.26491	2.13589	10.3035	0.00554287	0.0175406	117.669	112.774	32.6951	39.0014
TOMM20	NM_014765	1.26226	3.14695	23.6177	0.000180755	0.00106169	115.391	110.59	32.1192	38.3145
EXOSC6	NM_058219	1.26083	1.86293	12.9889	0.00242596	0.00885139	79.9489	76.6231	22.2607	26.5544
WWC3	NM_015691	1.25297	2.38116	17.7469	0.000679782	0.00315016	74.6026	71.4992	20.8826	24.9105
SPSB1	NM_025106	1.25234	2.15506	14.089	0.00177272	0.00684356	62.3978	59.8021	17.4649	20.8336
CCDC71L	NM_175884	1.25212	1.3824	9.54668	0.00712215	0.0213888	43.8981	42.072	12.2741	14.6416
VTRNA2-1	NR_030583	1.24972	5.82829	35.3587	2.17408e-05	0.000185845	1308.31	1253.88	367.889	438.848
ABTB2	NM_145804	1.23979	2.44053	21.184	0.000304587	0.00164567	125.556	120.333	35.5035	42.3516
RNF168	NM_152617	1.23508	1.70142	10.852	0.00464627	0.0151407	49.6202	47.556	14.0469	16.7563
MRPL12	NM_002949	1.23297	1.61694	12.3982	0.00288717	0.0102407	71.4631	68.4903	20.2824	24.1946
BHLHE40	NM_003670	1.23138	3.35721	25.5977	0.000121161	0.000752268	246.121	235.883	70.0526	83.5647
HIST1H3A	NM_003529	1.22876	3.19163	20.3521	0.000367134	0.00192917	180.343	172.841	51.4098	61.3259
TUBB4B	NM_006088	1.22211	2.07778	14.8145	0.00145142	0.0058831	108.305	103.8	30.9978	36.9768
CASTOR2	NM_001145064	1.22012	3.1377	14.9221	0.00140965	0.00574787	60.4158	57.9026	17.2929	20.6285
COIL	NM_004645	1.19703	1.57723	8.95277	0.00872506	0.0251003	55.8435	53.5204	16.2402	19.3727
CCND1	NM_053056	1.18167	4.41662	29.5073	5.81489e-05	0.000405619	288.184	276.196	84.9124	101.291
DUSP3	NM_004090	1.17955	2.09237	12.6126	0.0027091	0.00972876	71.9238	68.9318	21.1869	25.2735
SERTAD1	NM_013376	1.16928	2.59584	20.1982	0.000380233	0.0019806	143.579	137.606	42.6457	50.8713
SLC18A2	NM_003054	1.16734	3.92761	11.352	0.00397034	0.0133741	102.253	97.9992	30.3988	36.2622
PURB	NM_033224	1.15957	3.53617	21.496	0.000284308	0.00155186	136.528	130.848	40.8232	48.6973
SSU72	NM_014188	1.1471	1.14829	8.57248	0.00996679	0.0278849	54.5993	52.328	16.4388	19.6096
CDC20	NM_001255	1.145	1.43308	10.9803	0.00446117	0.0146976	62.2692	59.6789	18.7821	22.4049
SCARNA9	NR_002569	1.14386	6.52869	36.713	1.76036e-05	0.000154905	2113.76	2025.83	639.673	763.055
ATXN7L3B	NM_001136262	1.13529	1.83907	10.906	0.00456736	0.0149548	73.0191	69.9815	22.1819	26.4604
JUNB	NM_002229	1.13244	3.49312	26.2857	0.000105933	0.000676135	238.989	229.047	72.8556	86.9082
C6orf62	XM_011514928	1.12691	2.03923	11.826	0.00343084	0.011901	88.5306	84.8478	27.0619	32.2817
ZNF721	NM_133474	1.12625	2.18112	13.9508	0.00184266	0.00706796	70.5015	67.5687	21.5509	25.7077
NAA30	NM_001011713	1.10746	2.04046	10.9235	0.00454207	0.0149128	65.422	62.7005	20.2578	24.1652
GDF15	NM_004864	1.10649	3.48851	20.2304	0.000377449	0.00197039	230.036	220.467	71.3993	85.171
DCAF13	NM_015420	1.0917	3.13796	16.9871	0.000821543	0.0036927	98.6052	94.5033	30.8945	36.8536
LIN7C	NM_018362	1.07725	3.00118	17.4521	0.000731225	0.00334644	105.646	101.251	33.4374	39.8869
FOXC1	NM_001453	1.0761	2.356	12.7764	0.00258148	0.0093124	61.8096	59.2384	19.5598	23.3325
PNMA1	NM_006029	1.07466	3.12215	19.7081	0.000425592	0.00216098	144.115	138.12	45.7125	54.5297
SPAG5	NM_006461	1.05076	1.59123	9.20636	0.00799506	0.0234225	73.6331	70.5701	23.7245	28.3006
POLR2A	NM_000937	1.04671	4.66654	19.7245	0.000423976	0.00215683	598.426	573.532	193.681	231.039
C16orf72	XM_011522462	1.0362	2.9836	14.5848	0.00154541	0.00615978	77.1488	73.9394	25.1125	29.9563
DDIT4	NM_019058	1.03178	4.21214	23.9515	0.000168722	0.000999597	391.217	374.943	127.92	152.594
MAML3	NM_018717	1.01877	2.11026	10.9379	0.00452136	0.0148652	94.4563	90.527	31.1312	37.1359
GID8	NM_017896	1.00902	2.43046	11.6629	0.00360653	0.0123937	64.3984	61.7195	21.3552	25.4743
STC2	NM_003714	1.00059	2.83626	13.192	0.00228718	0.00842212	159.027	152.412	53.1094	63.3533
LOC105369669	XM_011520896	-1.01027	1.81952	9.02515	0.00850921	0.0246273	34.1795	32.7576	46.132	55.0301
CYTB	YP_003024038	-1.03811	9.01616	37.1727	1.64075e-05	0.000146809	5236.25	5018.42	7191.16	8578.22
MRPS16	NM_016065	-1.05083	3.82201	21.9726	0.000256209	0.00141298	144.793	138.77	200.703	239.416
IFFO2	XM_011540630	-1.0542	1.76644	10.0144	0.00609386	0.0188933	27.0843	25.9576	37.7073	44.9804
MRPL32	XR_242098	-1.06907	9.93962	42.9894	7.08477e-06	7.24675e-05	9433.64	9041.2	13236.5	15789.6
ELMO3	NM_024712	-1.08449	2.18452	13.834	0.00190424	0.00724034	37.3234	35.7708	53.0308	63.2596
LOC107986363	XR_001742454	-1.08887	2.96732	10.8105	0.0047081	0.0153213	48.2285	46.2222	68.7048	81.9568
EEF1A1	XM_011535514	-1.12385	2.47983	15.3237	0.00126528	0.00530408	49.4121	47.3566	72.1173	86.0275
ND6	YP_003024037	-1.16846	6.88711	35.0921	2.26786e-05	0.000191131	1142.18	1094.67	1717.02	2048.21
LOC105378268	XR_945898	-1.1891	1.22374	9.30611	0.00772717	0.0228052	18.902	18.1157	28.9356	34.5168
FLJ37453	NR_024279	-1.19031	1.83495	9.55397	0.00710466	0.0213497	30.2036	28.9472	46.2073	55.12
ING1	NM_005537	-1.20506	1.2619	9.86107	0.00641102	0.0196099	22.9887	22.0324	35.5595	42.4184
CALM2	NM_001305626	-1.24418	1.63935	13.4268	0.00213783	0.00797023	26.5369	25.433	42.1597	50.2916
RNVU1-7	NR_004426	-1.25054	6.4081	11.3476	0.00397574	0.0133745	990.2	949.008	1575.71	1879.64
AKR1B10	XM_011516417	-1.26155	9.67903	55.0705	1.57939e-06	2.106e-05	7049.94	6756.67	11303.8	13484.1
ATP8	YP_003024030	-1.29209	1.0935	8.99708	0.00859218	0.0248075	20.9015	20.032	34.3577	40.9848
LOC145783	NR_015419	-1.29412	1.15202	10.4021	0.00536814	0.0171541	18.8609	18.0763	31.0593	37.0502
DOCK9-AS2	NR_047482	-1.30867	1.74557	16.0898	0.00103392	0.00449941	30.128	28.8747	50.04	59.692
KLHL11	NM_018143	-1.31431	3.03567	30.4161	4.9493e-05	0.000358974	60.2699	57.7627	100.365	119.724
DPY19L4	XM_017013352	-1.33706	1.20127	9.993	0.00613695	0.0190146	16.3056	15.6273	27.6832	33.0229
KLLN	NM_001126049	-1.35954	1.13989	9.98684	0.00614944	0.0190241	16.3335	15.6541	28.1669	33.5998
ICMT	NM_012405	-1.35958	0.815173	8.808	0.00917571	0.0261142	13.2691	12.7171	22.9091	27.3279
EHD1	NM_006795	-1.36098	1.27709	12.4315	0.00285862	0.0101515	17.8609	17.1179	30.8189	36.7633
LOC105376488	XM_017017010	-1.37792	1.11446	11.1748	0.00419627	0.0139594	13.7937	13.2199	24.1154	28.7668
TSKU	NM_015516	-1.38289	1.83303	16.9669	0.000825742	0.00370462	26.5882	25.4822	46.513	55.4846
DCUN1D2	XM_017020643	-1.39842	0.882495	10.0547	0.00601335	0.0186679	13.7847	13.2113	24.446	29.1612
SHF	NM_138356	-1.45669	7.23494	58.6461	1.06475e-06	1.50798e-05	1465.88	1404.9	2690.92	3209.96
SCARNA1	NR_002997	-1.45921	2.46683	12.7928	0.0025691	0.00928173	54.9273	52.6424	101.154	120.665
LOC101930275	XR_949530	-1.47609	1.1072	9.39831	0.00748863	0.0223023	10.1849	9.76123	19.1052	22.7902
LOC107985728	XM_017003065	-1.49477	0.931726	8.92433	0.00881156	0.0252732	12.7364	12.2065	24.1634	28.8242
LOC107985350	XR_001754097	-1.54309	2.81362	34.517	2.4861e-05	0.000205543	61.9437	59.3669	120.89	144.208
LOC388282	XM_011523082	-1.54825	1.81529	22.6988	0.000219216	0.0012463	26.5477	25.4434	52.0933	62.1413
ARL3	XM_017016260	-1.55589	2.70104	32.6927	3.35196e-05	0.000260908	42.4433	40.6777	83.6256	99.7556
GPR62	NM_080865	-1.57559	2.86194	32.9763	3.1974e-05	0.000252574	60.8141	58.2843	121.394	144.809
LOC105372588	XR_936669	-1.59648	1.52377	18.6361	0.000547793	0.00263546	14.8144	14.1981	30.1385	35.9517
CTU1	NM_145232	-1.60249	2.9888	43.0567	7.01981e-06	7.19568e-05	59.2615	56.7962	120.528	143.775
PTGES3	XM_005268576	-1.63163	0.947908	14.1183	0.00175828	0.0068319	13.7567	13.1844	28.6917	34.2259
TRIO	XR_001742236	-1.64306	0.479049	9.16558	0.00810761	0.0236653	9.68956	9.28648	20.4252	24.3649
NACC2	XM_011518221	-1.64458	0.951328	13.2628	0.00224093	0.00829648	16.2921	15.6143	34.252	40.8586
CAV1	NM_001172895	-1.67225	0.302	8.92591	0.00880672	0.0252732	8.16234	7.82279	17.5902	20.9831
LOC107985770	XM_017005429	-1.72162	3.39824	54.624	1.66146e-06	2.18086e-05	63.7982	61.1442	140.916	168.097
LOC105377356	XR_939051	-1.73037	2.69348	38.8635	1.27331e-05	0.000119282	52.9665	50.7631	117.738	140.448
POLR3B	NM_001160708	-1.73631	0.209097	8.89568	0.00889968	0.0254345	8.16204	7.82251	18.3923	21.9399
EMC10	XM_011526818	-1.73762	0.339368	9.18969	0.00804083	0.0235134	7.64769	7.32955	17.2616	20.5911
BCL9L	XM_017017573	-1.75273	0.788752	9.33574	0.00764958	0.0226304	10.1555	9.733	23.0952	27.5499
KCTD15	XM_017027284	-1.77476	0.702981	13.803	0.00192094	0.007292	9.70775	9.30392	22.4283	26.7544
NADK2	XM_005248241	-1.79923	2.46215	39.4952	1.16064e-05	0.000110457	34.2348	32.8107	79.9007	95.3123
SRRM2	XM_006720874	-1.80381	0.406624	10.6985	0.0048795	0.0158039	7.64801	7.32986	18.077	21.5637
ATP5G2	XM_017019462	-1.81773	0.542811	11.0728	0.00433281	0.0143637	8.1466	7.80771	19.4283	23.1757
LOC107985579	XR_001755490	-1.82769	0.111848	9.33598	0.00764895	0.0226304	8.71815	8.35548	20.9214	24.9568
LOC107987014	XR_001746550	-1.83636	0.551712	9.1448	0.00816565	0.0238057	6.63547	6.35944	16.0741	19.1745
LOC107987175	XM_017020294	-1.84176	0.603016	10.3077	0.00553536	0.0175406	8.15529	7.81603	19.7766	23.5911
CMIP	XM_017023733	-1.84466	1.07232	16.2672	0.000987408	0.00430877	11.2276	10.7606	27.197	32.4428
LOC105372426	XR_936001	-1.84985	0.21015	8.70224	0.00952175	0.0268595	5.60637	5.37315	13.7439	16.3948
BCL3	XM_011527200	-1.86566	0.18987	10.0858	0.00595206	0.0185257	7.14114	6.84407	17.6373	21.0393
MTHFR	XM_005263460	-1.87333	0.276907	11.7036	0.00356174	0.0122574	8.68707	8.32569	21.5197	25.6706
SLC4A2	NM_001199692	-1.92793	0.233216	9.60593	0.00698152	0.0210324	5.11399	4.90125	13.261	15.8188
LOC107987237	XM_017023968	-1.94427	1.27833	24.6906	0.000145159	0.000879589	14.3167	13.7212	37.0976	44.2532
SGMS1-AS1	NR_126411	-1.94659	0.616932	9.9651	0.00619378	0.0191165	7.67965	7.36018	20.0497	23.9169
LOC101928728	NR_135804	-1.95793	0.880973	15.75	0.00113004	0.00481273	8.70005	8.33813	22.8587	27.2678
RPP25	NM_017793	-1.96552	1.32925	25.2968	0.000128585	0.000790163	13.8012	13.2271	36.3031	43.3054
PDE4D	XM_005248538	-1.97979	0.198693	11.1471	0.00423277	0.0140612	6.13653	5.88125	16.4468	19.6191
LOC100287015	NR_040040	-1.98509	-0.08202	9.13834	0.00818378	0.023844	5.60496	5.3718	15.0996	18.0121
DDN	XM_011538055	-1.99076	1.26873	17.436	0.000734144	0.00335339	11.7126	11.2254	31.3933	37.4486
CRTC3-AS1	NR_120372	-2.00511	0.642816	13.1158	0.0023382	0.00857698	6.65616	6.37927	18.1352	21.6331
VIM	XM_006717500	-2.01216	0.182248	9.00388	0.008572	0.0247734	4.58618	4.3954	12.6393	15.0772
LOC105378577	XM_017017041	-2.02774	0.530828	14.2859	0.0016782	0.00658807	8.14646	7.80758	22.4856	26.8227
APC	NM_001127511	-2.04913	0.760717	14.0607	0.00178677	0.00689223	10.1887	9.76483	28.4746	33.9669
ID1	NM_181353	-2.07576	2.29583	43.1584	6.92296e-06	7.14229e-05	24.5143	23.4945	69.396	82.7814
LOC399815	NR_027282	-2.09378	0.443584	12.1672	0.00309396	0.0108823	6.15003	5.89419	17.8454	21.2875
NOG	NM_005450	-2.09533	2.96744	43.8761	6.28066e-06	6.57889e-05	55.2259	52.9286	158.111	188.608
ENO1	NM_001201483	-2.1155	1.30862	31.0674	4.41837e-05	0.000327918	13.2783	12.726	38.7743	46.2532
ADPGK-AS1	NR_040107	-2.12433	0.194466	9.88872	0.00635246	0.0194977	5.59869	5.36579	16.6204	19.8262
EPN3	NM_017957	-2.1633	1.13898	19.9604	0.000401514	0.00207341	11.1973	10.7315	33.8483	40.377
FOXN2	XM_017003956	-2.21881	0.0485403	11.1654	0.00420853	0.0139905	4.60697	4.41533	14.6648	17.4934
ASCL5	NM_001270601	-2.25131	0.270823	11.0928	0.0043057	0.0142936	4.60584	4.41424	14.9975	17.8903
APMAP	XR_001754348	-2.27228	0.174124	11.8935	0.00336103	0.0116928	4.5996	4.40826	15.1974	18.1287
LOC100130701	XR_001740865	-2.27352	0.384312	15.2666	0.00128474	0.00534789	5.10037	4.8882	16.8296	20.0757
LOC105373132	XM_011544354	-2.31311	0.603966	19.4966	0.000447032	0.00224313	6.62856	6.35282	22.3789	26.6954
NSMAF	NM_003580	-2.32819	-0.432637	9.56714	0.00707322	0.0212685	4.1013	3.93068	14.1291	16.8544
FOXD2	NM_004474	-2.36185	-0.226894	9.87687	0.00637748	0.0195323	3.06411	2.93665	10.8983	13.0004
LOC100131655	NR_040024	-2.40021	-0.257304	9.00939	0.00855569	0.0247469	4.10801	3.93712	14.8814	17.7517
ALDH1B1	NM_000692	-2.41214	0.682202	23.0058	0.000205422	0.00118477	7.64942	7.33121	27.6093	32.9347
CLEC11A	NM_002975	-2.41264	1.07668	32.7797	3.30369e-05	0.000258834	10.2214	9.79616	36.7778	43.8716
LIMD1-AS1	NR_033947	-2.4345	-0.492687	9.91813	0.00629081	0.019366	4.10166	3.93104	15.2174	18.1525
MLPH	XM_011511812	-2.43592	0.185422	14.7296	0.0014854	0.00598851	4.58619	4.39541	16.984	20.26
LOC105375652	XR_928431	-2.43956	-0.386697	9.98562	0.00615192	0.0190241	3.05779	2.93059	11.4823	13.6971
RNVU1-19	NR_104086	-2.44101	0.355956	13.3924	0.00215899	0.00804286	7.14992	6.85249	26.3565	31.4402
PKM	XR_001751314	-2.45279	0.33383	18.0331	0.000633735	0.00297421	5.10692	4.89447	19.0923	22.7749
PC	XM_006718579	-2.45744	-0.621418	8.78845	0.00923857	0.0262152	3.06418	2.93671	11.6504	13.8975
LINC02227	NR_109888	-2.45813	1.68026	42.0799	8.03228e-06	8.07784e-05	17.9043	17.1595	66.1921	78.9595
LOC105374584	XR_940058	-2.47697	0.400775	10.1675	0.00579469	0.0181302	4.56921	4.37914	17.4122	20.7707
GGA1	XM_017028761	-2.52154	0.0438233	13.1096	0.00234235	0.00858562	3.58379	3.43471	14.1804	16.9156
ZNF324	XM_005258713	-2.56127	2.96634	84.433	9.89574e-08	2.10537e-06	40.9266	39.2241	161.977	193.22
ABHD8	NM_024527	-2.5706	-0.436036	8.94182	0.00875824	0.0251655	2.5619	2.45533	10.6142	12.6615
ZNF34	XM_011517320	-2.64281	-0.572197	8.78608	0.00924623	0.0262178	2.04785	1.96266	9.01699	10.7562
SLC35F5	NM_025181	-2.65872	-0.7411	9.2586	0.00785345	0.0230924	2.55684	2.45047	11.2669	13.4401
LOC107985746	XR_001738536	-2.66398	0.607209	22.9902	0.000206099	0.00118581	4.59878	4.40748	19.9626	23.813
TRHR	XM_011517263	-2.67331	0.821943	14.6654	0.00151164	0.00607003	7.66385	7.34504	33.1691	39.5669
SLC39A1	NM_014437	-2.6872	-0.709398	9.33929	0.00764035	0.0226304	2.54358	2.43777	11.4337	13.6391
LOC105371591	XM_011524135	-2.71674	-0.570901	9.30635	0.00772653	0.0228052	2.03758	1.95282	9.4485	11.271
KIF22	XR_243280	-2.72977	-0.585408	8.8229	0.00912812	0.0260097	1.52993	1.46629	7.28306	8.68784
LINC01588	NR_126500	-2.73483	0.0484317	9.36686	0.00756903	0.022491	2.55103	2.44491	11.8534	14.1397
STK35	XM_011529174	-2.73498	0.554991	18.9641	0.000506634	0.00247223	4.60443	4.41289	21.0002	25.0508
CCDC93	XM_011511363	-2.73849	-0.559553	8.95592	0.00871551	0.02509	1.52996	1.46632	7.32763	8.74101
LOC107985015	XR_001753061	-2.8047	3.46145	29.3626	5.96787e-05	0.000412835	48.0224	46.0247	224.924	268.308
LOC105376527	XR_930988	-2.81575	-0.452847	11.0662	0.0043418	0.0143835	2.5449	2.43903	12.5145	14.9283
ANP32A-IT1	NR_026808	-2.81715	-0.507555	9.46634	0.00731797	0.0218399	1.53395	1.47014	7.76345	9.26089
MAN2A1	NM_002372	-2.82981	-0.657104	9.18362	0.00805759	0.0235412	1.52983	1.46619	7.81148	9.31819
TNNI1	NM_003281	-2.85061	0.12674	16.1753	0.00101118	0.00440849	2.55557	2.44926	12.8752	15.3586
LOC105373454	XR_001739302	-2.88199	-0.925875	9.28539	0.00778195	0.0229103	2.04275	1.95778	10.6318	12.6825
MACF1	XM_017000877	-2.89311	-0.25065	14.1431	0.00174616	0.00679584	2.55605	2.44972	13.2655	15.8242
LOC107986086	XR_001740699	-2.95294	-0.529144	10.4583	0.00527132	0.0168788	1.53398	1.47017	8.53905	10.1861
FAM216A	NM_013300	-2.96597	-0.688371	8.79821	0.00920714	0.0261809	2.03168	1.94716	11.2145	13.3776
LYSMD2	NM_153374	-3.00952	0.0437071	15.8826	0.00109137	0.00468259	2.5464	2.44047	14.3333	17.0979
CNKSR3	NM_173515	-3.04182	-0.818971	8.68371	0.0095839	0.027003	1.52959	1.46596	9.06108	10.8088
STK4-AS1	NR_038341	-3.04756	-0.00290775	15.7455	0.00113138	0.00481416	2.54622	2.4403	14.7178	17.5567
SLC25A35	XM_017024634	-3.09623	-0.729495	10.6754	0.00491558	0.0158992	1.5343	1.47047	9.44168	11.2628
PRR7	XM_011534663	-3.18635	-0.666469	9.88955	0.0063507	0.0194977	1.53858	1.47457	10.0832	12.0281
TP53I13	XM_017025282	-3.19378	-0.561744	10.3959	0.00537896	0.0171546	1.53811	1.47413	10.1325	12.0869
EMILIN1	NM_007046	-3.19648	-0.399266	14.305	0.00166931	0.00656613	2.03798	1.95321	13.2125	15.761
KLHL7-AS1	NR_046220	-3.24851	0.0906126	19.2397	0.000474728	0.00235027	2.54656	2.44062	16.933	20.1991
AKR1C2	NM_001135241	-3.30626	0.849531	35.2931	2.19674e-05	0.000187447	3.57653	3.42775	24.4443	29.1592
GSTZ1	XM_011536670	-3.32206	-0.63165	13.46	0.00211759	0.00791613	1.53413	1.47031	11.0545	13.1868
LOC105372457	XR_936066	-3.33852	-1.02251	9.35604	0.00759692	0.0225459	1.02133	0.978839	7.71274	9.2004
RUSC2	XM_006716896	-3.34287	-0.0532666	21.0557	0.000313397	0.00168188	2.55092	2.4448	18.1146	21.6086
SPACA6P-AS	NR_108100	-3.41596	-1.05442	9.54429	0.00712787	0.0213925	1.02133	0.978841	8.14302	9.71368
TONSL-AS1	NR_109770	-3.44125	-0.327259	13.6453	0.0020087	0.00756541	1.0213	0.978811	8.2877	9.88626
LOC105373067	XR_938308	-3.51124	-0.651469	10.7923	0.00473542	0.0153893	1.0244	0.981787	8.73044	10.4144
KCTD1	NM_001258221	-3.53282	-0.757901	11.2939	0.00404283	0.0135504	1.02131	0.978827	8.83647	10.5409
PYM1	NM_032345	-3.71474	-0.93846	8.59933	0.00987279	0.0276542	0.509617	0.488418	5.54113	6.60992
GPR39	XM_011511021	-3.72949	-0.809106	10.8548	0.00464217	0.0151377	1.02132	0.978829	10.1404	12.0963
LOC107984302	XR_001748100	-3.78779	-0.0168216	19.6836	0.000428013	0.00216815	2.04668	1.96154	20.0346	23.899
LBR	NM_194442	-3.88196	-0.702571	9.88731	0.00635543	0.0194977	0.509773	0.488567	6.23622	7.43909
LOC105378555	XR_946460	-3.93367	0.060131	17.8999	0.000654718	0.00305212	2.55105	2.44493	27.3287	32.5999
COQ10A	NM_144576	-3.9984	-0.47008	14.0939	0.00177028	0.00684356	1.0213	0.978814	12.2354	14.5954
EGLN3-AS1	XR_943736	-3.99881	-1.38449	9.12783	0.00821341	0.0238867	0.511853	0.49056	6.79624	8.10712
ZBTB18	XM_017000060	-4.00577	-0.696793	11.0486	0.00436605	0.0144538	0.509777	0.488571	6.80217	8.1142
SOX18	NM_018419	-4.01028	-0.86675	11.0284	0.00439393	0.0145261	0.511624	0.490341	6.84802	8.16889
IFT140	NM_014714	-4.01397	-0.523111	14.1146	0.00176009	0.00683337	1.02412	0.98152	12.4037	14.7962
GNRHR2	NR_002328	-4.09317	-1.02737	10.127	0.00587207	0.0183124	0.509556	0.488359	7.22954	8.624
FBXO43	XM_011516990	-4.09775	-0.864669	10.6396	0.00497238	0.0160504	0.511623	0.49034	7.28168	8.6862
GDF5	NM_001319138	-4.10341	-1.09806	10.3336	0.00548885	0.0174586	0.509503	0.488308	7.28072	8.68506
CCNJ	XM_017016354	-4.10346	-1.25169	10.157	0.00581455	0.0181804	0.509473	0.488279	7.28056	8.68486
THOC5	XM_017029027	-4.10349	-1.33587	9.88414	0.00636211	0.0194977	0.509455	0.488262	7.28047	8.68475
LOC256880	NR_125923	-4.16989	-0.990349	11.372	0.00394565	0.0133013	0.511708	0.490421	7.66108	9.13878
MGAT5B	XM_017024200	-4.24681	-1.20599	10.5579	0.00510461	0.0163998	0.511814	0.490523	8.08707	9.64693
LOC101929536	NR_135805	-4.24695	-1.12985	10.2001	0.00573317	0.0179847	0.511798	0.490508	8.08765	9.64763
LOC101927751	NR_135831	-4.36311	-0.0733582	22.9102	0.000209609	0.00119824	1.019	0.976608	15.7462	18.7834
SMC5-AS1	NR_039990	-4.37111	-0.791527	11.1923	0.00417327	0.0139022	0.509705	0.488502	8.78597	10.4806
GAPDH	NM_001289746	-4.43994	-0.786012	11.8558	0.00339981	0.011802	0.509708	0.488504	9.2198	10.9981
STRIP2	XM_017012472	-4.49234	-0.814276	14.4585	0.00160001	0.00634568	0.511593	0.490311	9.59928	11.4508
LOC101928489	NR_110889	-4.69516	-0.894469	16.0578	0.00104256	0.00452879	0.511642	0.490358	11.0624	13.1961
HNRNPF	NM_001098207	-5.38064	-1.13001	8.94959	0.00925046	0.0262178	0	0	3.58412	4.27544
LOC107985898	XR_001739537	-5.80406	-1.08684	9.30498	0.00821131	0.0238867	0	0	4.83708	5.77008
LOC730668	NR_027240	-5.94945	-1.04475	11.913	0.00362984	0.012434	0	0	5.35854	6.39212
BMP4	XM_005268015	-5.98579	-1.00723	13.3044	0.002435	0.00887089	0	0	5.49649	6.55667
PLEC	XM_005250976	-6.11775	-1.22198	10.595	0.00541774	0.0172668	0	0	6.03098	7.19425
PSMA1	NM_148976	-6.29859	-1.52654	12.5986	0.00297323	0.0104962	0	0	6.84879	8.16981
TNS4	XM_017025237	-6.39609	-1.17293	14.3947	0.00180791	0.00695695	0	0	7.33366	8.74821
LINC00677	XR_944243	-6.70623	-0.946221	18.2925	0.00068327	0.00316326	0	0	9.11383	10.8717
CBX1	NM_006807	-6.82782	-0.756715	19.9177	0.000472089	0.00234429	0	0	9.92331	11.8374

## Sheet: Table S6
EV mRNAs significantly (FDR<0.05, logFC>1) altered in response to IFN-alpha treatment comparing to mock EVs
symbol	RefSeq	logFC	logCPM	F	PValue	FDR	IFN1 counts	IFN2 counts	Mock1 counts	Mock2 counts
ERGIC2	XR_001748741	10.5532	2.52757	162.876	2.22e-09	1.97e-07	221.183	227.315	0	0
PRPF38A	XM_011542315	9.43965	1.35243	100.655	5.5e-08	2.63e-06	102.139	104.971	0	0
SMARCA5	NM_003601	9.12098	1.61537	104.454	4.32e-08	2.25e-06	81.8665	84.1363	0	0
SELENOS	NM_203472	8.88913	0.983616	52.7691	3.02e-06	6.37e-05	69.6912	71.6234	0	0
SLC45A4	NM_001286648	8.73398	0.70089	62.3848	1.11e-06	2.88e-05	62.5701	64.3049	0	0
POLI	NM_007195	8.44691	0.601541	45.092	7.48e-06	0.00013828	51.2539	52.6749	0	0
IDI2	NM_033261	8.17552	0.417563	41.1713	1.25e-05	0.000211559	42.4394	43.6161	0	0
PANDAR	NR_109836	7.89706	0.479472	46.1015	6.6e-06	0.000122877	34.9645	35.9339	0	0
RIPK1	XM_017011404	7.82187	-0.0470373	30.1084	6.6e-05	0.000856232	33.1811	34.1011	0	0
USP6NL	NR_125732	7.79397	-0.0661394	33.7518	3.65e-05	0.000514672	32.5429	33.4452	0	0
GNAQ	NM_002072	7.72449	0.0383739	32.7389	4.28e-05	0.000589382	31.0059	31.8655	0	0
ADAM17	XM_011510377	7.68106	-0.0973489	34.819	3.1e-05	0.000443921	30.0821	30.9161	0	0
MMAA	NM_172250	7.65604	-0.133799	28.7514	8.33e-05	0.00102299	29.5623	30.3819	0	0
HIST1H4C	NM_003542	7.64346	8.43779	1064.92	6.59e-16	3.15e-12	12068.7	12403.3	36.0245	42.9731
MTA3	XR_001738861	7.62639	-0.134679	26.4044	0.000127095	0.00143491	28.9581	29.7609	0	0
PTPN1	NM_002827	7.60735	-0.0578145	29.339	7.53e-05	0.000944543	28.5764	29.3686	0	0
SIM2	XM_011529694	7.58053	-0.0248678	29.1566	7.77e-05	0.000970824	28.0473	28.8249	0	0
SIX4	NM_017420	7.56011	0.12428	30.6523	6.02e-05	0.000789972	27.6511	28.4177	0	0
GGA2	NM_015044	7.55579	-0.348258	28.5113	0.000110291	0.00129406	27.5679	28.3322	0	0
BCCIP	NM_078468	7.45611	0.0680172	30.0657	6.65e-05	0.000857801	25.7176	26.4306	0	0
IFIT2	NM_001547	7.44846	7.94713	485.315	2.85e-13	2.73e-10	961.398	988.052	3.20511	3.82332
AASDHPPT	NM_015423	7.44687	2.26749	179.203	5e-10	5.69e-08	158.756	163.158	0.456645	0.544725
IFI44L	NM_006820	7.14811	-0.248981	24.8145	0.000171627	0.00187148	20.7453	21.3205	0	0
PMM2	NM_000303	7.14606	-0.354124	24.4004	0.000185981	0.00200517	20.7157	21.2901	0	0
SHTN1	XM_005270002	7.14401	-0.208531	25.0054	0.000165437	0.00181223	20.6862	21.2597	0	0
SAMHD1	XM_005260384	7.07422	0.229847	29.3307	7.54e-05	0.000944543	19.7024	20.2486	0	0
SERINC1	NM_020755	7.07054	4.39313	445.303	5.5e-13	4.39e-10	841.734	865.071	3.65888	4.36462
HIST2H3D	NM_001123375	7.03956	-0.28507	21.8075	0.00031412	0.00302554	19.2311	19.7643	0	0
UTP11	NM_016037	6.80135	-0.683302	19.6454	0.000501605	0.0045391	16.2816	16.733	0	0
IDO1	NM_002164	6.80107	1.37542	32.6203	4.37e-05	0.000597216	16.2784	16.7298	0	0
SEC22B	XM_017002857	6.75599	-0.888303	15.2277	0.00145177	0.0106101	15.7732	16.2105	0	0
TRIM25	NM_005082	6.75095	7.29917	802.479	5.93e-15	1.42e-11	6186.19	6357.7	34.2756	40.8868
SLCO1B7	NM_001009562	6.66383	-0.137588	20.9332	0.000378192	0.00357082	14.7879	15.1979	0	0
TTC28-AS1	NR_026962	6.61966	-0.704531	15.8658	0.00123269	0.00932208	14.3375	14.735	0	0
TBCK	NM_001290768	6.61877	-0.822508	14.4471	0.00178276	0.0125686	14.3286	14.7258	0	0
RAB39A	NM_017516	6.61582	-0.255307	20.6785	0.000399574	0.00373586	14.2991	14.6955	0	0
ALX4	NM_021926	6.56619	-1.01452	15.3502	0.00140648	0.0103423	13.8105	14.1934	0	0
DYRK3	XM_011510061	6.56616	-0.173985	20.3771	0.000426669	0.00392782	13.8102	14.1931	0	0
SLFN5	XM_005257934	6.56535	0.311874	23.3747	0.000227803	0.00233673	13.8025	14.1852	0	0
PARP9	NM_001146106	6.5147	-0.113964	17.1081	0.000905804	0.00719085	13.3212	13.6905	0	0
POLG2	XM_006721651	6.46272	-1.1564	12.8529	0.00305568	0.0197637	12.8445	13.2006	0	0
PSMA6	XM_017021468	6.46265	-0.978246	11.1147	0.00461348	0.0270646	12.8439	13.2	0	0
CMC4	NM_001018024	6.45829	-0.789282	15.771	0.00126274	0.00951928	12.8048	13.1598	0	0
ORMDL2	NM_014182	6.4569	0.0889938	18.6849	0.000623823	0.00543942	12.7924	13.1471	0	0
ATG2B	NM_018036	6.45608	-0.881474	14.5574	0.00173116	0.0122771	12.785	13.1395	0	0
FLJ42627	NR_024492	6.40502	-0.647094	16.3252	0.00109823	0.00843861	12.3352	12.6772	0	0
ANP32C	NM_012403	6.39952	-0.817806	14.0503	0.00198355	0.013623	12.2879	12.6286	0	0
IFIH1	NM_022168	6.36173	4.60588	182.009	4.46e-10	5.21e-08	199.384	204.912	1.36374	1.62678
OAS1	NM_002534	6.34982	0.186552	18.2113	0.000696363	0.00586882	11.8665	12.1955	0	0
CSTF3	NM_001326	6.34765	4.69615	198.255	2.39e-10	3.17e-08	956.631	983.153	6.93966	8.2782
KATNBL1P6	NR_003954	6.2827	-0.908073	13.0146	0.00264124	0.0175918	11.3206	11.6345	0	0
RBCK1	NM_001323960	6.22493	0.397465	18.234	0.000692671	0.005848	10.8702	11.1716	0	0
UBL3	NM_007106	6.18745	6.24598	522.433	1.62e-13	1.94e-10	3149.27	3236.58	25.7653	30.735
CAVIN4	NM_001018116	6.15687	-1.1891	11.5198	0.0040808	0.0244185	10.3627	10.65	0	0
EIF3A	NM_003750	6.12076	7.69845	649.422	3.04e-14	4.85e-11	8153.46	8379.51	70.0123	83.5165
PA2G4P4	NR_003284	6.09063	-0.781702	11.9431	0.00359784	0.0223964	9.89091	10.1651	0	0
PLCXD3	NM_001005473	6.0882	-1.18781	10.7897	0.00509891	0.0293019	9.8741	10.1479	0	0
IFITM1	NM_003641	6.08302	-0.753386	12.722	0.00287001	0.0187432	9.83834	10.1111	0	0
PCDH9	NM_001318374	6.08279	-1.00418	11.2585	0.00441572	0.0261934	9.83676	10.1095	0	0
BICD2	NM_001003800	6.04453	3.0532	301.469	1.06e-11	3.62e-09	361.605	371.631	3.19083	3.80629
ZCCHC18	XM_011531012	5.93717	-1.39438	8.98637	0.0091362	0.0458919	8.87809	9.12424	0	0
TMEM87B	NM_032824	5.93717	-1.35008	10.2455	0.00604892	0.03367	8.87809	9.12423	0	0
EEF1A1	NM_001402	5.93717	-1.14515	9.1995	0.00850506	0.0431289	8.87808	9.12422	0	0
ZFPM2-AS1	NR_125796	5.93429	-1.0017	11.1044	0.00462811	0.0271073	8.86016	9.1058	0	0
AP3B1	XM_005248619	5.92997	-1.00245	9.98289	0.00657873	0.035808	8.83337	9.07827	0	0
ISG15	NM_005101	5.88904	3.68624	83.8988	1.03e-07	4.19e-06	53.8209	55.3131	0.456598	0.544669
TWIST1	NM_000474	5.86147	-1.18332	9.21044	0.00847403	0.0430172	8.41654	8.64989	0	0
SHH	NM_000193	5.85975	-0.9333	10.4622	0.00564816	0.0318466	8.40636	8.63942	0	0
HIST1H3D	NM_003530	5.85686	-1.10762	10.4561	0.00565902	0.0318703	8.38933	8.62192	0	0
MTHFR	NM_005957	5.85671	-0.557862	12.3955	0.00315245	0.0201748	8.38848	8.62105	0	0
NDUFAF2	NM_174889	5.85262	-0.719219	11.2054	0.00448768	0.0264964	8.3645	8.59641	0	0
STAT2	XM_017019904	5.85241	-0.932738	10.3872	0.00578333	0.0324329	8.36325	8.59512	0	0
SPTBN1	NM_178313	5.76802	0.255209	13.0083	0.00264594	0.0175918	7.87966	8.09812	0	0
OAS2	XR_001748725	5.76698	-1.14449	9.74392	0.00710761	0.0378888	7.87391	8.09221	0	0
TMEM181	XM_011536003	5.74971	4.64143	420.626	8.5e-13	5.81e-10	1076.29	1106.13	11.8807	14.1723
UBE2N	NM_003348	5.67816	-0.141748	12.7748	0.00282713	0.0185644	7.39486	7.59988	0	0
LAP3	NM_015907	5.66413	3.15435	195.066	2.69e-10	3.48e-08	200.89	206.459	2.28371	2.7242
DDX60	NM_017631	5.58249	-0.0309987	12.251	0.00328746	0.0208444	6.91088	7.10248	0	0
SLC4A5	NM_133478	5.58126	-0.387965	11.4824	0.00412692	0.0246329	6.90492	7.09636	0	0
ZNF791	XM_017026412	5.4975	1.29508	69.599	3.55e-07	1.16e-05	75.1177	77.2003	0.908914	1.08423
TMEM170B	NM_001100829	5.49537	1.22761	56.2341	1.39e-06	3.41e-05	75.5863	77.6819	0.915951	1.09262
STC1	NM_003155	5.4814	-0.176337	9.56357	0.00753912	0.0395721	6.43303	6.61139	0	0
TXNDC12	NM_015913	5.48013	-0.298091	9.9773	0.00659059	0.035808	6.42732	6.60551	0	0
ACOT9	XM_005274472	5.47584	-0.864366	9.33978	0.00811697	0.0416909	6.408	6.58566	0	0
TIMMDC1	NM_016589	5.43273	1.35676	65.9858	5.02e-07	1.54e-05	72.3464	74.3522	0.915669	1.09229
GBP1	NM_002053	5.3658	1.39125	10.8502	0.00500426	0.0288968	5.92639	6.0907	0	0
NIFK	NM_032390	5.34957	2.92806	194.194	2.78e-10	3.5e-08	223.316	229.508	3.19082	3.80628
SP100	NM_001080391	5.24203	0.494539	10.904	0.00492179	0.0285583	5.42717	5.57763	0	0
GBP4	NM_052941	5.23968	1.28237	10.6411	0.00534016	0.0303603	5.4183	5.56852	0	0
SYNJ2BP	NM_018373	5.18996	3.38491	273.264	2.21e-11	6.53e-09	366.988	377.163	5.92911	7.07274
HELLS	XR_001747095	5.13986	4.59696	390.946	1.48e-12	8.88e-10	999.587	1027.3	16.8762	20.1314
MRPL51	NM_016497	5.12374	4.92983	383.901	1.7e-12	9.06e-10	991.659	1019.15	16.9305	20.1962
IFT57	NM_018010	5.12291	0.978907	35.4614	2.14e-05	0.00032926	31.6265	32.5034	0.457194	0.545379
MRPS6	NM_032476	5.11021	0.3278	8.97095	0.00918388	0.0459866	4.94028	5.07724	0	0
DUSP16	NM_030640	5.1096	-0.115408	26.8068	9.58e-05	0.00114402	31.1114	31.974	0.453922	0.541477
HERC5	NM_016323	5.1068	0.722157	10.25	0.00604026	0.0336609	4.9285	5.06514	0	0
C19orf43	NM_024038	5.07056	3.91919	304.083	9.92e-12	3.62e-09	595.546	612.057	10.5173	12.5459
LOC107986442	XR_001742842	5.04996	0.580767	38.3941	1.37e-05	0.000227277	54.9287	56.4516	0.906992	1.08194
TTC39B	XR_001746190	5.0487	0.18255	27.0215	9.2e-05	0.00111201	30.0923	30.9266	0.458097	0.546457
ERGIC2	XR_001748740	5.02791	1.21108	62.4231	7.17e-07	2.03e-05	78.8432	81.0291	1.36084	1.62333
NEIL3	NM_018248	4.99975	0.730874	51.397	2.42e-06	5.31e-05	53.3644	54.8439	0.91248	1.08848
YIPF4	XM_005264599	4.97696	-0.221864	19.8315	0.00041362	0.00384212	28.6609	29.4555	0.458677	0.547149
TRIM56	XM_011516589	4.89544	4.66503	354.496	3.12e-12	1.49e-09	983.293	1010.55	19.6804	23.4765
ZNF451	XM_011514463	4.86121	1.27028	71.993	2.85e-07	9.95e-06	92.4704	95.0342	1.81858	2.16936
OTUD6B-AS1	NR_110439	4.78595	2.03787	102.813	2.59e-08	1.53e-06	130.811	134.437	2.75146	3.28217
PLEKHA3	XM_011511689	4.73546	1.02537	56.3308	1.37e-06	3.4e-05	64.5876	66.3783	1.36588	1.62933
RPL4	NM_000968	4.70293	3.80656	232.592	7.34e-11	1.85e-08	342.654	352.154	7.78608	9.28789
CCDC134	XM_005261748	4.7029	1.49992	73.7328	2.44e-07	8.83e-06	102.528	105.371	2.27082	2.70883
PARD6G	NM_032510	4.59502	-0.376011	19.2616	0.000472299	0.00429013	21.7225	22.3248	0.453684	0.541192
FAM172A	XM_011543671	4.54226	-0.513468	14.1413	0.00174705	0.0123715	21.1834	21.7707	0.459047	0.54759
FARSB	XM_017003110	4.53336	-0.534964	16.5682	0.000913837	0.00724261	20.7979	21.3745	0.453473	0.54094
ASPM	NM_018136	4.52212	3.7001	243.989	5.15e-11	1.37e-08	387.804	398.555	10.0136	11.945
LOC101927136	NR_110840	4.49599	-0.462506	17.853	0.000662291	0.00567153	20.2678	20.8297	0.453595	0.541087
NDUFB1	NM_004545	4.49393	1.23301	62.6758	6.98e-07	2e-05	71.6491	73.6356	1.81847	2.16922
MBLAC2	NM_203406	4.48369	3.93524	212.574	1.43e-10	2.47e-08	646.759	664.69	17.2112	20.531
SOS2	NM_006939	4.40235	3.65002	217.774	1.2e-10	2.45e-08	419.211	430.834	11.7769	14.0485
ICE2	NM_001276385	4.40111	-0.284898	17.1798	0.000782669	0.00641547	19.1826	19.7144	0.458738	0.547222
DYRK2	XM_017020032	4.39203	0.783726	37.5172	1.56e-05	0.000254398	51.1204	52.5377	1.3725	1.63723
GFOD1	XM_011514699	4.38217	0.660495	34.3015	2.57e-05	0.000381467	50.2258	51.6183	1.3577	1.61958
DDX58	NM_014314	4.37605	6.1133	309.915	8.6e-12	3.43e-09	815.606	838.219	23.4154	27.9319
RSL24D1	NM_016304	4.35668	3.44081	205.663	1.82e-10	2.73e-08	283.314	291.168	8.18966	9.76931
GTPBP4	NM_012341	4.35214	4.49231	291.109	1.38e-11	4.39e-09	717.904	737.808	20.9466	24.9869
RCC1L	NM_030798	4.34701	0.926441	38.6546	1.31e-05	0.000219807	49.7613	51.141	1.37849	1.64438
SLCO1B3	NM_019844	4.33657	1.816	84.2249	1.01e-07	4.12e-06	94.7835	97.4113	2.72334	3.24862
MIB1	NM_020774	4.28219	2.58148	91.8435	5.61e-08	2.66e-06	208.068	213.836	6.31516	7.53325
PARP14	XM_011512928	4.26612	2.06899	108.365	1.8e-08	1.16e-06	134.02	137.735	4.08403	4.87178
HIST1H1B	NM_005322	4.16268	0.124756	23.0595	0.000203113	0.00214163	30.0617	30.8951	0.920289	1.0978
NDUFAF8	NM_001086521	4.13591	1.15662	61.2778	8.06e-07	2.22e-05	69.635	71.5656	2.28641	2.72742
PTGS2	NM_000963	4.11937	5.08864	271.528	2.32e-11	6.53e-09	532.944	547.72	18.2625	21.785
BAIAP2L1	NM_018842	4.11865	3.30321	201.556	2.11e-10	2.94e-08	280.686	288.468	9.58383	11.4324
XPNPEP3	NM_022098	4.08687	1.30061	45.4889	5.07e-06	9.78e-05	66.5814	68.4273	2.26186	2.69813
DCAF13P3	NR_027642	4.06648	0.0808791	19.7371	0.000422742	0.00389917	28.1193	28.8989	0.920505	1.09806
GMFB	NM_004124	4.04951	3.60378	213.054	1.41e-10	2.47e-08	431.763	443.733	15.5171	18.5102
MOB3B	NM_024761	4.02968	0.643598	38.6732	1.31e-05	0.000219807	52.3896	53.8421	1.83587	2.18998
LOC105378138	XR_943289	4.00734	0.171645	21.4362	0.00028807	0.00281427	38.5907	39.6606	1.35383	1.61496
GPATCH2	NM_018040	3.94379	-0.676977	11.3379	0.00398781	0.0242255	13.763	14.1446	0.453173	0.540583
ASB7	NM_198243	3.9389	1.83128	93.7104	4.89e-08	2.44e-06	107.016	109.983	4.09257	4.88197
SLC25A29	XR_001750155	3.93499	1.05252	56.5703	1.34e-06	3.33e-05	72.1302	74.13	2.739	3.26731
ANKRD36BP1	NR_026844	3.87557	0.421337	29.5781	5.74e-05	0.000763475	35.4925	36.4765	1.36476	1.628
APOOL	NM_198450	3.87237	1.43749	67.4862	4.34e-07	1.35e-05	91.6992	94.2416	3.6636	4.37025
MRPL15	NM_014175	3.86627	0.228278	20.4011	0.000363068	0.0034416	24.2488	24.921	0.912661	1.0887
SLC7A11	NM_014331	3.86319	6.2994	324.671	6.06e-12	2.64e-09	2776.82	2853.81	114.078	136.082
TIMM10B	NM_012192	3.84854	2.43754	116.823	1.07e-08	7.73e-07	154.932	159.227	6.35292	7.5783
EIF1B	NM_005875	3.83398	1.64232	58.544	1.08e-06	2.82e-05	77.5528	79.703	3.17211	3.78395
SPG7	XM_005256321	3.7986	-0.271017	18.5512	0.000559065	0.00495601	23.1361	23.7776	0.912861	1.08894
RCOR3	XM_017001766	3.78792	-0.877379	9.95551	0.00621347	0.0343066	12.3259	12.6677	0.452709	0.54003
SARS	NR_034072	3.76754	0.591453	11.1894	0.00417707	0.0248702	12.2817	12.6222	0.45758	0.54584
TCEANC2	NM_153035	3.76708	0.745671	36.5721	1.8e-05	0.000281426	53.4062	54.8869	2.26571	2.70273
ARF4	NM_001660	3.7517	2.69377	91.5142	5.74e-08	2.67e-06	83.8581	86.1831	3.64309	4.34578
PDK3	NM_001142386	3.74124	3.51043	171.207	6.96e-10	7.75e-08	444.349	456.668	19.7973	23.6159
ZNF148	NM_021964	3.7381	3.76649	216.453	1.25e-10	2.45e-08	470.384	483.426	21.0084	25.0606
PARD6B	NM_032521	3.73299	4.08298	201.136	2.15e-10	2.94e-08	581.858	597.99	26.0989	31.133
IRF2	NM_002199	3.73182	1.51268	45.6966	4.93e-06	9.56e-05	42.3406	43.5145	1.82512	2.17715
PNN	NM_002687	3.72872	4.40152	202.868	2.02e-10	2.92e-08	695.856	715.148	31.3209	37.3622
MRPL35	NM_016622	3.71165	0.602863	20.9178	0.000323186	0.00309418	31.491	32.3641	1.35727	1.61907
NHLRC2	NM_198514	3.70643	2.23617	109.74	1.65e-08	1.08e-06	150.443	154.614	6.81385	8.12813
TMEM123	NM_052932	3.69836	3.18816	145.944	2.2e-09	1.97e-07	209.714	215.528	9.58386	11.4324
RNASEH1	NM_001286837	3.69703	-0.370115	13.1446	0.00231877	0.0155898	21.7833	22.3872	0.922658	1.10062
SLC2A3	NM_006931	3.69257	4.25199	215.79	1.28e-10	2.45e-08	772.625	794.046	35.6706	42.5508
FZD5	NM_003468	3.69056	3.81309	212.235	1.45e-10	2.47e-08	502.766	516.705	23.2159	27.6939
HSPA14	NM_016299	3.68093	1.49385	48.6531	3.38e-06	7.07e-05	60.0687	61.7341	2.72126	3.24615
RNASEH1	XR_244873	3.67043	2.47818	119.901	8.88e-09	6.75e-07	157.228	161.587	7.30666	8.716
UNC119B	NM_001080533	3.63824	3.05368	160.28	1.12e-09	1.14e-07	267.076	274.481	12.7518	15.2114
OTUD6B-AS1	NR_110438	3.63622	0.0297075	17.8064	0.000669904	0.00570611	30.5284	31.3748	1.38685	1.65435
CRTAP	NM_006371	3.62603	3.01386	129.477	5.16e-09	4.26e-07	228.772	235.114	11.0044	13.1269
MEGF9	NM_001080497	3.61676	3.50237	187.362	3.61e-10	4.43e-08	411.819	423.237	20.0036	23.862
PRKXP1	NR_073405	3.60579	0.0481349	17.8739	0.000658897	0.00566273	29.1574	29.9658	1.35281	1.61375
RSC1A1	NM_006511	3.60555	0.128169	18.0725	0.000627682	0.00546312	29.1668	29.9754	1.35348	1.61455
CYB5B	NM_030579	3.58724	3.20753	162.793	1e-09	1.05e-07	284.608	292.499	14.0867	16.8038
SOX4	NM_003107	3.58268	4.66587	226.008	9.09e-11	2.17e-08	819.022	841.73	40.818	48.6911
BATF2	NM_138456	3.58049	0.59601	25.7999	0.000116444	0.00134642	38.3422	39.4052	1.83627	2.19045
HEATR1	NM_018072	3.57621	3.1381	93.0142	5.14e-08	2.51e-06	157.436	161.801	7.81569	9.32322
DSCC1	NM_024094	3.55266	-0.412784	13.1513	0.00231425	0.0155813	19.2804	19.815	0.903159	1.07736
LAMP2	NM_013995	3.54013	1.06049	45.1272	5.32e-06	0.000102186	54.8239	56.3439	2.73899	3.26729
PSMC2	NM_002803	3.5394	1.24143	37.5608	1.55e-05	0.000253588	37.0387	38.0656	1.82528	2.17735
HS2ST1	NM_012262	3.53782	-0.087988	9.77148	0.00660507	0.035808	10.3688	10.6563	0.453962	0.541525
DYNLT3	NM_006520	3.53712	0.818124	34.8997	2.34e-05	0.000355356	36.9874	38.0129	1.82564	2.17778
IFIT5	NM_012420	3.52392	2.99143	65.9437	5.04e-07	1.54e-05	63.1664	64.9177	3.20461	3.82272
PPIA	NM_001300981	3.52025	1.91622	91.5623	5.72e-08	2.67e-06	124.155	127.597	6.39341	7.62659
ZXDA	NM_007156	3.50784	-0.126707	13.8398	0.00190109	0.0131892	18.7049	19.2235	0.904069	1.07845
HIST1H4B	NM_003544	3.50645	4.5949	221.982	1.04e-10	2.37e-08	634.41	651.999	33.3181	39.7447
RPF1	NM_025065	3.49234	2.52888	100.836	2.96e-08	1.69e-06	155.545	159.858	8.18903	9.76856
EIF1	NM_005801	3.48357	5.0725	183.606	4.19e-10	5.01e-08	728.833	749.04	38.9025	46.4062
LOC107986982	XM_017014159	3.47353	-0.580197	10.5968	0.00504117	0.0290398	18.6622	19.1796	0.923967	1.10219
TMEM47	NM_031442	3.4674	1.69942	51.5274	2.38e-06	5.26e-05	52.2552	53.704	2.74601	3.27567
NDUFA9	NM_005002	3.46184	3.01712	120.633	8.51e-09	6.57e-07	228.9	235.246	12.3486	14.7304
RPS29	NM_001032	3.46121	1.12056	12.5493	0.00276032	0.0182257	9.85041	10.1235	0.45513	0.542917
SLC18A2	NM_003054	3.45781	3.92761	106.595	2.02e-08	1.29e-06	559.738	575.257	30.3988	36.2622
CASTOR2	NM_001145064	3.44428	3.1377	140.991	2.82e-09	2.45e-07	316.08	324.843	17.2929	20.6285
C17orf67	NM_001085430	3.43319	0.5223	21.7165	0.000270897	0.00267486	34.0083	34.9512	1.80448	2.15253
MIA3	XM_011509513	3.41402	4.62814	65.4607	5.28e-07	1.59e-05	865.563	889.561	48.5016	57.8568
PA2G4	NM_006191	3.41044	2.5931	87.4081	7.84e-08	3.32e-06	146.389	150.447	8.15759	9.73105
RMND5A	NM_022780	3.39755	2.7782	121.604	8.04e-09	6.31e-07	217.027	223.044	12.2418	14.603
ECHS1	NM_004092	3.39233	0.746889	11.6889	0.00357784	0.022301	9.37854	9.63856	0.454864	0.5426
PLCD3	NM_133373	3.3853	2.35043	63.5353	6.4e-07	1.87e-05	142.974	146.938	8.1074	9.67119
WDR37	NM_014023	3.37845	3.16427	103.715	2.44e-08	1.46e-06	289.756	297.79	16.5893	19.7891
PDZD8	NM_173791	3.37029	4.54042	206.685	1.76e-10	2.71e-08	874.146	898.382	50.4944	60.234
REEP5	NM_005669	3.37003	2.30938	100.501	3.03e-08	1.71e-06	150.608	154.784	8.63576	10.3015
RFC3	NM_002915	3.36664	0.45544	24.7916	0.000142238	0.00158716	33.0613	33.978	1.8375	2.19192
ME1	NM_002395	3.31181	1.26124	20.3032	0.000371234	0.00351205	24.171	24.8411	1.37652	1.64202
COX7C	NM_001867	3.31155	0.755574	20.4371	0.000360114	0.00342215	24.0974	24.7655	1.37258	1.63733
SIK2	NM_015191	3.30742	1.10703	40.3588	1.02e-05	0.000179372	69.9551	71.8946	4.1476	4.9476
EIF1AX	NM_001412	3.30157	2.34869	81.3418	1.27e-07	5.07e-06	150.399	154.569	9.04731	10.7924
ARL6IP5	NM_006407	3.29768	2.39635	88.0681	7.45e-08	3.21e-06	152.35	156.574	9.18961	10.9621
RAD21	NM_006265	3.28714	2.88231	97.3485	3.77e-08	2.03e-06	112.935	116.066	6.84246	8.16226
MYO1E	NM_004998	3.28103	5.22379	209.299	1.6e-10	2.56e-08	996.789	1024.42	61.2717	73.0901
MFAP1	NM_005926	3.26529	2.00458	63.2446	6.59e-07	1.9e-05	111.734	114.831	6.87316	8.19888
NUS1	NM_138459	3.25784	0.102762	11.3124	0.00401958	0.0243039	15.724	16.16	0.905142	1.07973
DSP	NM_004415	3.25373	1.77334	43.8722	6.28e-06	0.000118431	66.1491	67.983	4.07088	4.85609
IRS2	NM_003749	3.25337	5.47547	219.778	1.12e-10	2.43e-08	1399.71	1438.52	87.7383	104.662
ATP6AP2	NM_005765	3.23881	2.38596	54.5321	1.68e-06	3.88e-05	132.547	136.222	8.32056	9.92547
TM9SF2	NM_004800	3.23023	2.99974	70.6772	3.21e-07	1.08e-05	145.88	149.924	9.22093	10.9995
MMGT1	NM_173470	3.22757	2.66785	111.49	1.48e-08	9.95e-07	180.56	185.566	11.4536	13.6628
METTL2B	NM_018396	3.22383	0.830138	28.4606	7.03e-05	0.000892723	36.9592	37.9839	2.28783	2.72911
CDKL5	NM_001323289	3.22154	2.70042	95.908	4.17e-08	2.2e-06	180.447	185.45	11.4945	13.7116
H2AFV	NM_138635	3.22068	1.56061	54.3372	1.72e-06	3.95e-05	71.9621	73.9572	4.54002	5.41571
SELENOI	NM_033505	3.21095	3.83697	154.351	1.47e-09	1.47e-07	401.356	412.483	25.854	30.8408
MON1B	NM_014940	3.20261	-0.426942	11.9166	0.0033375	0.0209667	15.2577	15.6807	0.912911	1.089
DOCK5	XR_001745602	3.1995	0.0151332	16.8366	0.000853432	0.00687774	29.4904	30.308	1.8414	2.19657
ZBED4	NM_014838	3.18968	5.10311	209.258	1.6e-10	2.56e-08	1295.43	1331.34	84.8647	101.234
RAB30-AS1	NR_038903	3.17982	-0.335109	9.19554	0.00802474	0.0414395	14.86	15.272	0.903419	1.07767
HIST1H3F	NM_021018	3.17681	1.45219	33.6893	2.84e-05	0.000414934	49.4041	50.7739	3.19021	3.80555
HOOK3	NM_032410	3.16765	3.47091	149.351	1.87e-09	1.82e-07	328.575	337.685	21.7986	26.0032
SMC3	NM_005445	3.16741	3.12033	72.7375	2.66e-07	9.44e-06	156.85	161.198	10.3673	12.367
DTX3L	NM_138287	3.16091	3.51567	57.5166	1.2e-06	3.1e-05	48.8706	50.2255	3.19083	3.80629
C1QL1	NM_006688	3.15785	-0.496591	11.2557	0.00409133	0.0244509	14.7875	15.1975	0.912942	1.08903
UFL1	NM_015323	3.15049	1.9517	42.1024	8.01e-06	0.000146299	74.8945	76.9709	4.96868	5.92706
PANK3	NM_024594	3.12836	3.93819	162.586	1.01e-09	1.05e-07	516.699	531.024	35.2735	42.0772
HIST1H2AJ	NM_021066	3.12189	0.509496	11.8442	0.00341182	0.0213892	14.3212	14.7182	0.906716	1.08161
SPCS3	NM_021928	3.11711	1.9603	75.7317	2.04e-07	7.58e-06	100.142	102.918	6.82739	8.14428
ETNK1	NM_018638	3.11211	2.55755	68.3475	4e-07	1.26e-05	163.988	168.535	11.2698	13.4435
PPP1CC	NM_002710	3.08531	1.91254	59.4874	9.73e-07	2.62e-05	97.5062	100.21	6.79603	8.10687
C16orf72	NM_014117	3.07757	2.89313	105.223	2.21e-08	1.36e-06	201.867	207.464	14.2283	16.9727
PRIM1	NM_000946	3.05838	1.46991	52.1297	2.22e-06	4.92e-05	77.3915	79.5372	5.48055	6.53766
EMC3	NM_018447	3.05535	-0.0053522	9.57644	0.00705111	0.0377136	13.7607	14.1422	0.912757	1.08881
HIST1H4E	NM_003545	3.05369	4.24598	130.577	4.86e-09	4.13e-07	313.741	322.439	22.528	26.8733
CDC23	NM_004661	3.04131	2.89822	112.146	1.42e-08	9.95e-07	209.146	214.945	15.1218	18.0385
HIST1H1D	NM_005320	3.03704	3.58634	118.246	9.79e-09	7.32e-07	207.844	213.606	15.0721	17.9793
RIF1	XM_011511395	3.0243	2.28261	91.3377	5.82e-08	2.68e-06	168.699	173.377	12.3281	14.706
PWAR5	NR_022008	3.02204	2.08616	80.8733	1.32e-07	5.13e-06	144.169	148.166	10.5406	12.5737
ZYG11B	NM_024646	3.01957	0.485475	24.1127	0.000163235	0.00179222	37.9739	39.0267	2.72466	3.2502
FBXO45	NM_001105573	3.01641	2.53238	94.5516	4.6e-08	2.32e-06	180.458	185.462	13.2656	15.8243
ZXDB	NM_007157	3.01639	1.77945	61.7151	7.71e-07	2.14e-05	93.8178	96.4189	6.85948	8.18256
NBEAL1	XM_006712699	3.01317	1.53231	48.5626	3.42e-06	7.12e-05	80.392	82.6208	5.88083	7.01514
CHMP1B	NM_020412	2.99743	2.60701	69.8754	3.46e-07	1.14e-05	193.339	198.7	14.4083	17.1875
LOC105373748	XR_923592	2.98249	-0.527162	8.93471	0.00877986	0.0443346	18.8127	19.3343	1.34816	1.6082
LINC00909	NR_024484	2.96723	0.160101	11.3729	0.00394457	0.024085	18.6894	19.2075	1.35373	1.61484
MSH3	NM_002439	2.9606	0.785993	17.9034	0.000654154	0.00563208	18.7643	19.2845	1.36549	1.62888
AREG	NM_001657	2.95781	3.35842	90.5656	6.17e-08	2.81e-06	183.02	188.094	14.0171	16.7208
NCOA7	NM_001199622	2.95625	1.24394	32.2915	3.59e-05	0.000507767	36.5239	37.5366	2.7387	3.26696
DSG2	NM_001943	2.95474	2.3056	37.1736	1.64e-05	0.00026353	60.5501	62.2288	4.59519	5.48153
HCG11	NR_026790	2.95449	2.74713	102.009	2.73e-08	1.6e-06	235.782	242.319	18.1217	21.6171
KCNV2	NM_133497	2.93894	-0.553139	9.31421	0.00770587	0.0402268	18.2446	18.7504	1.34783	1.60781
INA	NM_032727	2.93813	0.846381	21.121	0.000308876	0.0029931	30.0122	30.8443	2.26662	2.70382
NDUFAF4	NM_014165	2.9332	1.91733	54.5631	1.67e-06	3.88e-05	121.792	125.169	9.46407	11.2895
C17orf51	NM_001113434	2.93239	0.741891	25.6994	0.000118761	0.0013666	35.9343	36.9306	2.73962	3.26804
LINC00674	NR_027418	2.9314	1.82476	41.7492	8.41e-06	0.000152524	83.3013	85.6108	6.45568	7.70088
MAN1A2	XR_001736939	2.92996	1.62395	58.571	1.07e-06	2.82e-05	99.5378	102.298	7.73781	9.23031
RYBP	NM_012234	2.92649	2.03043	50.2027	2.79e-06	5.95e-05	58.7066	60.3342	4.54361	5.42
LGALS3BP	NM_005567	2.92578	1.55284	28.7731	6.64e-05	0.000857801	35.5352	36.5204	2.72168	3.24665
PHLPP1	NM_194449	2.92365	0.198794	17.0442	0.000809803	0.00660396	24.1349	24.804	1.82641	2.17869
RAB21	NM_014999	2.92312	2.62293	71.4047	3.01e-07	1.04e-05	146.974	151.049	11.5159	13.7372
RSBN1L	NM_198467	2.92263	1.89696	54.6775	1.65e-06	3.88e-05	99.9455	102.716	7.80922	9.3155
PPM1A	NM_177951	2.9099	0.930506	33.9852	2.71e-05	0.000397819	58.1185	59.7298	4.55023	5.42789
ATP5F1	NM_001688	2.90381	0.889992	12.2386	0.00302827	0.0196427	18.2102	18.7151	1.37875	1.64469
NTN4	NM_021229	2.90103	3.82959	101.574	2.81e-08	1.62e-06	154.324	158.602	12.2845	14.6539
SH3RF1	NM_020870	2.89123	3.40425	127.508	5.76e-09	4.67e-07	290.456	298.509	23.3464	27.8495
ANP32A	NM_006305	2.8803	2.90154	89.9297	6.47e-08	2.88e-06	174.295	179.127	14.0863	16.8033
TMEM65	NM_194291	2.87983	0.499068	14.4498	0.00160383	0.0115105	28.6072	29.4003	2.25005	2.68404
NORAD	NR_027451	2.87765	4.02083	111.886	1.44e-08	9.95e-07	489.017	502.575	39.7314	47.3949
ZBTB6	NM_006626	2.87699	2.62364	80.7788	1.33e-07	5.13e-06	173.01	177.807	14.0146	16.7177
SPEN	NM_015001	2.87419	5.0115	146.331	2.16e-09	1.97e-07	882.798	907.273	71.9595	85.8393
HSBP1	NM_001537	2.87255	3.06244	70.8947	3.15e-07	1.07e-05	133.725	137.433	10.8488	12.9413
PSMD7	NM_002811	2.84425	3.06965	89.9173	6.47e-08	2.88e-06	181.826	186.867	15.0721	17.9792
LSM11	NM_173491	2.84313	0.946653	28.8611	6.53e-05	0.000852325	60.6103	62.2908	4.97808	5.93827
SCD	NM_005063	2.83982	4.24836	130.397	4.91e-09	4.13e-07	418.265	429.862	34.877	41.6043
HACD2	XM_017005855	2.83972	2.37995	59.3954	9.83e-07	2.63e-05	144.394	148.397	11.9908	14.3036
MT2A	NM_005953	2.83734	1.92699	40.0863	1.07e-05	0.000184099	55.1717	56.7013	4.54294	5.41919
RAD50	NM_005732	2.83402	3.53009	109.695	1.65e-08	1.08e-06	207.976	213.742	17.3741	20.7252
PPID	NM_005038	2.82493	2.52488	58.4349	1.09e-06	2.83e-05	119.041	122.341	9.97575	11.8999
B4GAT1	NM_006876	2.82479	0.583239	21.1794	0.000304894	0.0029605	44.4015	45.6325	3.6732	4.3817
RBMX	NM_001164803	2.82229	0.960187	21.5048	0.00028376	0.00278663	38.6013	39.6715	3.18962	3.80485
MCM6	NM_005915	2.81518	2.80198	105.612	2.15e-08	1.35e-06	210.505	216.341	17.8185	21.2554
HNRNPA0	NM_006805	2.81301	4.61625	165.868	8.76e-10	9.53e-08	755.968	776.927	64.283	76.6822
USP34	NM_014709	2.81076	4.9943	147.58	2.03e-09	1.95e-07	783.87	805.603	66.7627	79.6402
MFHAS1	XR_246634	2.8032	0.181451	16.8816	0.000843745	0.00681114	27.621	28.3867	2.29167	2.7337
UTP23	NM_032334	2.80152	1.48884	40.3174	1.03e-05	0.000179372	70.5672	72.5236	5.97966	7.13304
FAM102B	NM_001010883	2.79717	1.79842	42.33	7.76e-06	0.000142841	108.013	111.008	9.22101	10.9996
TMX1	NM_030755	2.79005	2.3329	62.2095	7.32e-07	2.06e-05	126.459	129.965	10.8638	12.9593
TRMT10C	NM_017819	2.78879	2.25548	60.1117	9.11e-07	2.48e-05	112.457	115.575	9.66012	11.5234
CNPY2	NM_014255	2.78147	0.204324	9.6937	0.00677898	0.0366264	11.3546	11.6694	0.912671	1.08871
SLC31A1	NM_001859	2.78019	0.272068	10.3833	0.00540099	0.0305971	16.7695	17.2344	1.3843	1.65131
TIGD2	NM_145715	2.77425	0.878157	23.3808	0.000189886	0.00203353	53.7471	55.2372	4.62411	5.51603
C6orf62	XM_005249433	2.77301	0.933983	29.3296	6e-05	0.000789521	42.4273	43.6036	3.63853	4.34034
NOP58	NM_015934	2.77124	3.6269	70.7473	3.19e-07	1.08e-05	132.018	135.679	11.4937	13.7107
LEPROTL1	NM_015344	2.7624	0.557582	13.8761	0.00188177	0.0130741	36.4395	37.4498	3.13902	3.74449
DDX18	NM_006773	2.75511	2.87108	72.4447	2.73e-07	9.62e-06	158.998	163.406	14.016	16.7194
SPPL2A	XM_005254722	2.75122	1.66995	43.8954	6.26e-06	0.000118431	78.0508	80.2148	6.86034	8.18359
PARP1	NM_001618	2.74975	2.99629	104.294	2.35e-08	1.42e-06	210.494	216.33	18.6486	22.2456
MTRF1L	XM_017010959	2.74593	0.644345	22.0276	0.000253171	0.00252486	42.021	43.1861	3.67227	4.38059
LINC00641	NR_038971	2.73156	0.487948	16.7564	0.000870993	0.00697653	36.0311	37.0301	3.17123	3.78291
AGPAT5	NM_018361	2.7279	-0.22305	9.47011	0.00730866	0.0387878	20.6862	21.2597	1.79443	2.14055
NGRN	NR_028052	2.72615	0.869846	22.583	0.000224686	0.00231804	35.9455	36.9421	3.17567	3.7882
HIST1H2BM	NM_003521	2.7224	2.54621	80.9706	1.31e-07	5.13e-06	137.056	140.855	12.3495	14.7315
IRF9	NM_006084	2.71267	1.60491	28.4742	7.01e-05	0.000892723	35.9853	36.983	3.20913	3.82812
HIST1H2BC	NM_003526	2.71005	2.24158	40.9514	9.41e-06	0.000166883	89.6407	92.1259	8.12213	9.68875
PRR11	NM_018304	2.70495	2.37685	59.0616	1.02e-06	2.69e-05	121.005	124.36	11.0278	13.1549
HIST1H2BI	NM_003525	2.68482	2.5668	73.7427	2.43e-07	8.83e-06	163.612	168.148	15.1484	18.0703
TIMM17A	NM_006335	2.67076	2.02626	55.1026	1.57e-06	3.73e-05	97.2328	99.9285	9.0618	10.8097
FZD7	NM_003507	2.66723	0.753782	23.1359	0.000199875	0.00211682	43.9528	45.1714	4.06614	4.85044
INIP	NM_021218	2.66703	0.766238	20.4348	0.000360301	0.00342215	34.9676	35.937	3.21908	3.83998
HIST1H2AL	NM_003511	2.66682	0.243456	15.4558	0.00122151	0.00925214	25.1117	25.8079	2.29126	2.7332
IL10RB	NM_000628	2.66177	-0.00545163	9.64425	0.00689226	0.0370295	15.3371	15.7623	1.37544	1.64074
FOXO3B	NR_026718	2.65592	0.67418	23.8685	0.000171628	0.00187148	43.9945	45.2143	4.1022	4.89344
TTLL5	NM_015072	2.64538	0.892227	19.8512	0.000411745	0.00384087	33.9829	34.9251	3.17589	3.78847
HIST1H4D	NM_003539	2.64362	3.36212	86.109	8.67e-08	3.58e-06	162.325	166.825	15.4672	18.4505
RNF213	NM_020954	2.64239	-0.0691541	10.8617	0.00463209	0.0271073	19.6723	20.2177	1.81151	2.16092
ARRDC4	NM_183376	2.64162	0.4455	16.5152	0.000926331	0.00731529	24.6613	25.345	2.29005	2.73176
FBXL18	NM_024963	2.62692	2.33831	72.9876	2.6e-07	9.3e-06	156.927	161.278	15.1251	18.0424
BRWD1	NM_033656	2.62583	0.722671	23.5744	0.000182387	0.00197531	38.4622	39.5286	3.65412	4.35894
HSP90B1	NM_003299	2.60943	5.06173	70.3017	3.33e-07	1.11e-05	160.619	165.073	15.6723	18.6952
LOC105371839	XR_934881	2.60912	0.585803	22.7238	0.000218053	0.00225934	42.377	43.5519	4.08206	4.86942
RAB14	NM_016322	2.60626	1.95323	52.231	2.19e-06	4.88e-05	74.9612	77.0395	7.29151	8.69793
KRR1	NM_007043	2.59992	1.57947	23.1957	0.000197385	0.00210441	37.9738	39.0266	3.67334	4.38187
SKIV2L2	NM_015360	2.59753	3.78512	111.713	1.46e-08	9.95e-07	344.274	353.819	33.9572	40.507
EREG	NM_001432	2.59738	5.6921	146.243	2.17e-09	1.97e-07	1144.23	1175.95	113.044	134.848
EIF5B	NM_015904	2.58587	2.88385	60.6374	8.62e-07	2.36e-05	101.408	104.219	10.0319	11.9668
HIST1H3C	NM_003531	2.58535	2.19532	35.774	2.04e-05	0.000315506	55.6961	57.2403	5.47861	6.53535
PDE4D	XM_017009570	2.57991	0.435038	16.3638	0.000963102	0.00755798	32.9721	33.8862	3.2252	3.84729
MAK16	NM_032509	2.57804	3.12569	89.8496	6.51e-08	2.88e-06	182.443	187.501	18.2062	21.7179
MAP3K20	NM_133646	2.57272	1.52327	28.6965	6.73e-05	0.000866479	59.8565	61.5161	5.94585	7.09271
PSKH1	NM_006742	2.56688	2.32286	68.7193	3.86e-07	1.23e-05	145.099	149.122	14.5777	17.3895
TMED10	NM_006827	2.56422	1.75649	36.7723	1.74e-05	0.000275594	45.857	47.1284	4.56545	5.44605
PNPLA3	NM_025225	2.5631	-0.0997035	12.1449	0.00311475	0.0200408	28.0256	28.8026	2.76334	3.29634
QSOX2	NM_181701	2.56208	1.75957	47.7613	3.78e-06	7.64e-05	95.7708	98.426	9.62876	11.486
REEP3	NM_001001330	2.56168	1.30359	23.3948	0.000189333	0.00203214	37.0127	38.0389	3.67693	4.38615
SLC5A3	NM_006933	2.55851	2.82338	55.3557	1.53e-06	3.67e-05	126.062	129.557	12.7297	15.1851
KIDINS220	NM_020738	2.55017	2.39443	57.0541	1.27e-06	3.18e-05	89.8067	92.2966	9.10057	10.8559
FZD1	NM_003505	2.54035	0.547584	16.5099	0.000927591	0.00731529	32.0551	32.9438	3.22306	3.84474
FBXO33	NM_203301	2.537	0.413485	9.99904	0.00612474	0.0339735	23.213	23.8566	2.31874	2.76598
TAF1D	NM_024116	2.53178	3.68834	80.8738	1.32e-07	5.13e-06	241.132	247.817	24.8744	29.6723
TBC1D9	NM_015130	2.52998	0.948035	14.3463	0.00165036	0.0117915	18.2454	18.7512	1.8174	2.16795
C16orf72	XM_011522462	2.52775	2.9836	96.9511	3.88e-08	2.06e-06	242.758	249.488	25.1125	29.9563
MMP7	NM_002423	2.52697	0.398589	9.81696	0.00650574	0.0356735	13.8467	14.2306	1.36472	1.62795
CCDC6	NM_005436	2.52351	3.41833	61.3292	8.02e-07	2.22e-05	152.633	156.865	15.8096	18.859
C3orf80	NM_001168214	2.52303	0.561924	17.2343	0.000772041	0.00636104	43.9655	45.1844	4.50423	5.37303
RBM8A	NM_005105	2.51735	0.697729	17.2726	0.000764688	0.00631131	39.4092	40.5018	4.0464	4.82689
CNIH1	NM_005776	2.51711	2.54447	57.2149	1.24e-06	3.15e-05	114.168	117.333	11.8596	14.1471
TIMD4	XM_017010021	2.50972	0.638052	15.1513	0.00132509	0.00988035	43.3841	44.5869	4.48599	5.35127
UBE2G1	NM_003342	2.50644	2.76871	75.9521	2e-07	7.49e-06	160.462	164.911	16.8227	20.0675
MAPK1	NM_002745	2.50161	1.98428	50.0669	2.84e-06	6.02e-05	104.088	106.974	10.9238	13.0308
PHIP	NM_017934	2.50122	0.88449	17.33	0.000753806	0.00625385	39.0264	40.1084	4.05236	4.83399
FUNDC1	NM_173794	2.49693	0.670766	17.7592	0.000677735	0.00574273	31.0779	31.9395	3.22073	3.84195
RASSF9	XM_011538988	2.49196	1.89098	55.8602	1.45e-06	3.5e-05	103.6	106.473	10.9457	13.057
CACUL1	NM_153810	2.49088	2.09524	46.7056	4.33e-06	8.56e-05	73.4023	75.4374	7.74006	9.23299
CRIPT	NM_014171	2.48784	0.130506	12.4854	0.00281317	0.0185236	22.1717	22.7864	2.29199	2.73408
CKS2	NM_001827	2.48756	2.38893	46.9976	4.17e-06	8.28e-05	86.8276	89.2349	9.18968	10.9622
ZNF395	NM_018660	2.48455	1.58181	37.6794	1.52e-05	0.000249943	95.6453	98.2971	10.1515	12.1095
VTI1B	NM_006370	2.46386	1.30354	26.0778	0.000110294	0.00129406	55.6819	57.2256	5.96584	7.11656
TMEM19	NM_018279	2.46018	1.79204	46.0256	4.73e-06	9.27e-05	101.775	104.596	10.9928	13.1131
ZNF800	XM_005250181	2.45933	1.96377	57.0375	1.27e-06	3.18e-05	126.258	129.758	13.663	16.2984
RBM14	NM_006328	2.44906	1.39059	30.5126	4.87e-05	0.000659915	67.0095	68.8673	7.27003	8.6723
EP400	NM_015409	2.44284	3.38439	94.7458	4.54e-08	2.31e-06	232.254	238.693	25.4845	30.4
FOXK1	NM_001037165	2.43067	2.52095	66.9314	4.58e-07	1.41e-05	187.999	193.211	20.7907	24.8008
SNHG5	NR_003038	2.42727	3.69942	95.234	4.38e-08	2.25e-06	250.139	257.074	27.7515	33.1043
CCDC127	NM_145265	2.42184	1.74845	47.325	4e-06	8.01e-05	90.6933	93.2078	10.0541	11.9934
ATXN1L	NM_001137675	2.41856	2.53125	63.6065	6.35e-07	1.87e-05	143.278	147.251	15.9617	19.0405
LINC01000	NR_024368	2.41511	0.684319	15.8805	0.00109197	0.00841747	29.0687	29.8746	3.18915	3.80429
DNAJC18	NM_152686	2.4028	0.0246173	10.2187	0.00569831	0.0320539	16.7784	17.2436	1.82664	2.17897
RPA1	NM_002945	2.40156	2.34893	62.5863	7.05e-07	2.01e-05	129.822	133.422	14.6282	17.4498
C8orf33	NM_023080	2.40154	2.28843	33.0353	3.17e-05	0.000452444	94.6112	97.2343	10.6406	12.6931
OARD1	NM_145063	2.38906	-0.171547	8.80767	0.00917678	0.0459866	16.7697	17.2346	1.84332	2.19887
AHCTF1P1	NR_077058	2.37866	1.17612	12.3902	0.00289404	0.0188231	24.1565	24.8262	2.7086	3.23104
LGR4	NM_018490	2.37297	3.64249	93.17	5.08e-08	2.51e-06	335.2	344.493	38.6435	46.0972
ONECUT2	NM_004852	2.36672	1.79972	45.7594	4.89e-06	9.52e-05	103.07	105.928	11.8848	14.1772
OTUD1	NM_001145373	2.36596	2.59687	11.6373	0.00363498	0.0225983	16.2607	16.7115	1.8165	2.16688
PPP1R15B	NM_032833	2.36386	2.45631	31.8553	3.86e-05	0.000537127	68.0205	69.9064	7.83415	9.34524
ATRN	NM_139321	2.3632	0.720139	16.058	0.00104251	0.00810143	24.172	24.8422	2.73966	3.2681
RFLNB	NM_182705	2.34759	2.22003	45.0538	5.37e-06	0.000102769	133.999	137.714	15.6796	18.7039
PCYOX1	NM_016297	2.34109	2.46555	67.4441	4.36e-07	1.35e-05	151.029	155.217	17.7625	21.1886
ALDH1A1	NM_000689	2.33479	6.31657	123.792	7.09e-09	5.66e-07	1174.77	1207.34	139.25	166.109
ENTPD7	NM_020354	2.33192	1.44935	27.7224	8.06e-05	0.000999671	42.932	44.1223	5.0308	6.00116
RPL23	NM_000978	2.32427	3.71479	87.759	7.63e-08	3.26e-06	314.997	323.73	37.5601	44.8048
HIST1H2AK	NM_003510	2.31526	1.05525	19.273	0.000471038	0.0042868	31.0939	31.956	3.66701	4.37432
NDC80	NM_006101	2.31483	0.868518	15.3091	0.00127021	0.00956054	30.5799	31.4277	3.6075	4.30333
MRPL19	NM_014763	2.31229	2.50268	55.8337	1.45e-06	3.5e-05	132.219	135.885	15.8569	18.9154
KIF1B	NM_183416	2.30996	0.233951	12.0188	0.00323566	0.0206247	23.149	23.7908	2.72297	3.24819
NOM1	NM_138400	2.30873	1.34633	27.5779	8.28e-05	0.00101916	75.4804	77.5731	9.04485	10.7895
C15orf52	NM_207380	2.29924	1.77359	47.2698	4.03e-06	8.03e-05	105.457	108.381	12.7484	15.2074
IGF2R	NM_000876	2.29827	2.48515	43.791	6.35e-06	0.000119265	95.1001	97.7368	11.4967	13.7142
FASTKD5	NM_021826	2.29724	2.39395	56.2244	1.39e-06	3.41e-05	116.891	120.132	14.1578	16.8887
LONRF2	NM_198461	2.296	3.52847	86.6432	8.32e-08	3.49e-06	372.408	382.733	45.2989	54.0364
ETV5	NM_004454	2.29087	1.78691	26.3723	0.000104175	0.00123132	45.3928	46.6513	5.47949	6.5364
DCAF13	NM_015420	2.29054	3.13796	80.7021	1.34e-07	5.13e-06	253.21	260.23	30.8945	36.8536
PTENP1	NR_023917	2.29024	0.303806	10.3988	0.00537393	0.0305146	27.1324	27.8847	3.24742	3.8738
KBTBD7	NM_032138	2.29006	0.171571	11.5521	0.00373163	0.0230495	26.6345	27.3729	3.18814	3.80308
ATP1B1	NM_001677	2.28888	3.36026	59.7523	9.46e-07	2.56e-05	200.404	205.96	24.4644	29.1832
SFT2D2	NM_199344	2.28876	1.09441	24.1345	0.000162508	0.00178834	52.3022	53.7522	6.33425	7.55602
CREBL2	NM_001310	2.28839	1.62103	38.1751	1.41e-05	0.000233616	75.0211	77.1011	9.11778	10.8765
MMADHC	NM_015702	2.28438	1.53532	22.2148	0.000243139	0.00244519	37.533	38.5736	4.53979	5.41544
KIAA0754	NM_015038	2.27708	1.4253	20.9747	0.000319101	0.0030612	60.6237	62.3044	7.41204	8.8417
FAM160B1	NM_020940	2.27495	1.59216	27.022	9.2e-05	0.00111201	66.4358	68.2777	8.14313	9.71381
PURB	NM_033224	2.27079	3.53617	86.2559	8.57e-08	3.57e-06	329.855	339	40.8232	48.6973
SLC9A2	NM_003048	2.26802	2.06778	34.8074	2.37e-05	0.000359489	130.595	134.215	16.1525	19.268
UBXN4	NM_014607	2.26779	1.56904	11.9486	0.00330522	0.0209011	15.3017	15.726	1.83084	2.18398
GOLT1B	NM_016072	2.26154	0.714121	9.42783	0.00741404	0.0391301	15.2723	15.6958	1.83531	2.18932
RAD18	NM_020165	2.25557	-0.0381132	11.0029	0.0044294	0.026242	26.1871	26.9131	3.21091	3.83024
FAM46A	NM_017633	2.25225	2.93288	33.6625	2.86e-05	0.000415485	62.5585	64.2929	7.78597	9.28776
VCP	NM_007126	2.24449	4.04181	89.0819	6.9e-08	3.03e-06	271.38	278.904	34.1934	40.7887
VPS33A	NM_022916	2.2419	1.86657	40.9587	9.4e-06	0.000166883	86.9092	89.3188	10.923	13.0298
AQR	NM_014691	2.2392	2.90602	63.4832	6.43e-07	1.87e-05	126.714	130.227	15.9874	19.0712
EPRS	NM_004446	2.23653	1.75401	26.0288	0.000111352	0.00129693	39.9546	41.0623	5.00312	5.96814
MAP3K21	NM_032435	2.23227	0.426687	8.98234	0.00863613	0.043701	28.6168	29.4102	3.57569	4.26538
RBBP7	NM_002893	2.226	0.173274	12.1321	0.00312677	0.0200696	25.6382	26.349	3.20906	3.82804
MTPAP	NM_018109	2.22582	2.91529	64.7833	5.65e-07	1.68e-05	204.873	210.553	26.1333	31.174
RPS12	NM_001016	2.22389	1.99108	18.6915	0.000540586	0.00481897	35.9292	36.9253	4.53262	5.40689
ZNF275	NM_001080485	2.22357	1.28259	26.9723	9.29e-05	0.00111726	53.8051	55.2969	6.82326	8.13936
CDC73	NM_024529	2.2218	1.77344	24.4961	0.000150977	0.00168076	42.9384	44.1289	5.43833	6.48729
PLA2G12A	NM_030821	2.21937	0.970626	22.375	0.000234907	0.00238747	53.259	54.7356	6.7737	8.08024
CUTC	NM_015960	2.2191	0.472336	11.9176	0.00333647	0.0209667	25.6386	26.3494	3.22457	3.84654
EBLN3P	NR_036592	2.2179	1.38518	20.1074	0.000388204	0.00364379	35.9354	36.9317	4.55233	5.4304
ZNF614	NM_025040	2.21149	0.817513	14.0368	0.00179875	0.0126441	40.0143	41.1237	5.09871	6.08217
IARS2	NM_018060	2.20788	2.61672	21.4545	0.000286915	0.00280871	82.9657	85.2659	10.6737	12.7325
HIST1H2AH	NM_080596	2.20747	3.78935	57.3708	1.22e-06	3.13e-05	164.155	168.706	21.1943	25.2823
PTPN14	NM_005401	2.19885	2.23834	50.2797	2.77e-06	5.92e-05	105.572	108.499	13.6884	16.3287
ZCCHC24	NM_153367	2.19355	0.190887	11.5462	0.00373844	0.0230618	31.5055	32.379	4.05255	4.83423
FGD6	NM_018351	2.18552	2.80015	47.9674	3.69e-06	7.51e-05	83.8957	86.2217	10.9652	13.0803
CSNK2A3	NM_001256686	2.18307	1.85945	37.2588	1.62e-05	0.000261744	69.5782	71.5073	9.09804	10.8529
EMC2	NM_014673	2.18237	0.657121	10.3953	0.00538006	0.0305146	17.7934	18.2867	2.27675	2.7159
LOC107984251	XR_001747541	2.18003	0.998604	21.3945	0.000290732	0.00282872	45.4349	46.6946	5.92977	7.07353
LSM8	NM_016200	2.17703	2.01216	34.3999	2.53e-05	0.000376626	92.6374	95.2057	12.1878	14.5386
PLPP3	NM_003713	2.17526	1.85437	32.9781	3.2e-05	0.000455397	83.1524	85.4578	10.9458	13.057
ASF1A	NM_014034	2.16454	1.35896	22.3608	0.000235623	0.00238967	61.4818	63.1864	8.13669	9.70613
KLHL9	NM_018847	2.16422	3.68453	73.9049	2.4e-07	8.83e-06	343.336	352.855	45.7591	54.5853
PEX13	NM_002618	2.16376	1.49597	19.8259	0.00041415	0.00384212	76.9546	79.0882	10.2055	12.174
HOXA5	NM_019102	2.1622	0.487443	16.0484	0.00104509	0.00810837	41.3589	42.5056	5.45991	6.51304
PDK4	NM_002612	2.15898	3.24446	79.2844	1.51e-07	5.72e-06	272.687	280.247	36.4617	43.4946
BUB1B	NM_001211	2.15586	1.67681	32.1764	3.66e-05	0.000514672	68.1042	69.9924	9.0752	10.8257
ATP6V0A2	NM_012463	2.15553	1.96781	41.421	8.81e-06	0.000157968	95.2701	97.9114	12.7252	15.1796
TEAD1	NM_021961	2.15546	5.50064	112.937	1.35e-08	9.64e-07	1158.22	1190.33	155.47	185.457
CIAO1	NM_004804	2.13984	1.82825	33.1801	3.09e-05	0.000443921	74.56	76.6271	10.0535	11.9926
LRRC58	NM_001099678	2.13087	3.0196	62.0424	7.45e-07	2.09e-05	233.275	239.742	31.7968	37.9299
TOMM20	NM_014765	2.12829	3.14695	70.9291	3.14e-07	1.07e-05	235.213	241.734	32.1192	38.3145
TULP3	NM_003324	2.12553	0.445363	9.78499	0.0065754	0.035808	31.0686	31.93	4.19044	4.9987
SF3B6	NM_016047	2.12234	0.718306	14.4378	0.00160916	0.0115315	27.088	27.839	3.65414	4.35896
TMEM167A	NM_174909	2.11751	2.64402	53.0918	1.98e-06	4.45e-05	149.663	153.812	20.5662	24.5331
OIP5-AS1	NR_026757	2.09608	1.1566	25.649	0.000119945	0.00137566	65.6362	67.456	9.11723	10.8758
B3GALT6	NM_080605	2.09094	1.80602	22.5143	0.000228005	0.00233673	89.7481	92.2363	12.535	14.9528
LOC100506548	NR_037665	2.0889	1.64748	29.3525	5.98e-05	0.00078844	82.2021	84.4811	11.4923	13.709
MED28	NM_025205	2.07486	0.3846	9.25429	0.00786505	0.0408795	22.6615	23.2897	3.15173	3.75965
RPL24	NM_000986	2.0737	1.27281	22.3856	0.000234373	0.00238712	52.2251	53.673	7.35457	8.77315
MEX3C	NM_016626	2.07024	3.44946	68.9018	3.79e-07	1.22e-05	271.428	278.953	38.6013	46.0469
RNF141	NM_016422	2.0691	1.57745	26.047	0.000110956	0.00129693	64.2642	66.0459	9.09555	10.8499
SBDS	NM_016038	2.06551	1.45174	19.68	0.000428366	0.00393587	38.4795	39.5463	5.4333	6.4813
THRIL	NR_110375	2.06464	1.75855	30.4124	4.95e-05	0.000669715	111.016	114.094	15.8105	18.8601
PPIL4	NM_139126	2.06337	1.34915	15.9394	0.00107526	0.00830208	32.473	33.3734	4.5809	5.46448
MGC27345	NR_046216	2.06184	0.539183	10.6214	0.00500151	0.0288968	42.8128	43.9997	6.06647	7.2366
CAVIN2	NM_004657	2.06166	1.79639	28.3764	7.14e-05	0.000904255	67.6526	69.5283	9.62806	11.4852
PPP6R3	XM_006718627	2.06074	1.75943	34.9653	2.31e-05	0.000352782	96.7053	99.3865	13.8004	16.4623
AAK1	NM_014911	2.05475	3.69856	65.6464	5.19e-07	1.57e-05	285.191	293.098	41.0004	48.9087
FGF2	NM_002006	2.04883	3.64982	57.2237	1.24e-06	3.15e-05	145.119	149.143	20.9164	24.9509
FOXC1	NM_001453	2.04347	2.356	51.1992	2.48e-06	5.42e-05	135.233	138.982	19.5598	23.3325
SRPRB	NM_021203	2.03942	1.35415	19.3725	0.000460179	0.004212	35.0308	36.0021	5.03145	6.00194
TMCO6	XM_011537663	2.02628	0.380489	10.2008	0.00573193	0.0322051	32.0849	32.9745	4.64472	5.54061
CDKN1B	NM_004064	1.9983	1.97411	28.1706	7.42e-05	0.000936748	73.8328	75.8798	10.9899	13.1096
GID8	NM_017896	1.99349	2.43046	50.4998	2.7e-06	5.79e-05	142.573	146.526	21.3552	25.4743
NOL9	NM_024654	1.98531	0.934465	15.094	0.00134566	0.00999877	33.5037	34.4326	4.99681	5.96062
CCND1	NM_053056	1.98512	4.41662	83.4062	1.07e-07	4.32e-06	562.318	577.908	84.9124	101.291
SMIM13	NM_001135575	1.97973	2.07304	40.4192	1.02e-05	0.000178723	103.101	105.96	15.573	18.5768
RAB3GAP2	NM_012414	1.97306	2.05731	9.92411	0.00627836	0.0345852	33.6549	34.588	5.06232	6.03876
RPL27	NM_000988	1.97054	1.3714	17.1833	0.000781972	0.00641547	36.0092	37.0075	5.43188	6.4796
RPS13	NM_001017	1.9653	0.662003	8.81258	0.00916105	0.0459685	24.6354	25.3184	3.70774	4.4229
CXCL5	NM_002994	1.96378	2.76181	46.1278	4.66e-06	9.19e-05	116.789	120.026	17.8464	21.2887
TOMM70	NM_014820	1.95537	2.60666	26.9509	9.32e-05	0.00111858	87.3158	89.7366	13.4039	15.9893
VCPIP1	NM_025054	1.95457	3.34139	47.5745	3.87e-06	7.79e-05	203.058	208.688	31.2773	37.3102
PGBD4	NM_152595	1.95035	3.39878	64.1068	6.04e-07	1.79e-05	312.195	320.85	48.2643	57.5737
GRPEL1	NM_025196	1.9384	1.56853	25.5985	0.000121143	0.00138262	67.0598	68.919	10.403	12.4096
SPTSSA	NM_138288	1.9317	1.64504	27.1647	8.95e-05	0.00109048	67.529	69.4012	10.5248	12.5548
MAP3K2	NM_006609	1.92577	2.22888	27.6784	8.13e-05	0.00100531	100.162	102.938	15.7065	18.736
GBE1	NM_000158	1.91837	2.50352	44.5041	5.77e-06	0.000109671	115.977	119.193	18.2915	21.8196
HDGFRP3	NM_016073	1.91763	1.61589	25.5814	0.000121551	0.00138262	72.0117	74.0082	11.3392	13.5263
HINT3	NM_138571	1.91141	0.963533	14.8219	0.00144849	0.0106023	37.4211	38.4586	5.88726	7.02282
ANKRD1	NM_014391	1.90943	3.01783	17.3969	0.000741335	0.00617177	26.1705	26.896	4.10329	4.89475
DDB1	NM_001923	1.89825	3.5803	23.3314	0.000191856	0.00205003	70.6329	72.5912	11.2728	13.4472
AKIRIN2	NM_018064	1.89809	1.84652	30.6804	4.73e-05	0.000642662	73.9844	76.0356	11.8115	14.0898
LCOR	NM_015652	1.89447	1.93739	22.8717	0.000211323	0.00220874	80.88	83.1224	12.95	15.4479
ZNF503	NM_032772	1.89445	1.25781	18.1882	0.000610253	0.00534055	45.4317	46.6913	7.24706	8.6449
RARS	NM_002887	1.88822	2.40991	29.4491	5.88e-05	0.000777009	76.8136	78.9432	12.3501	14.7322
BUB3	NM_004725	1.88297	0.769489	12.4054	0.00288098	0.0187892	28.5631	29.355	4.56882	5.45007
BRCA2	NM_000059	1.88169	3.03103	37.0107	1.68e-05	0.00026926	163.964	168.51	26.5565	31.6788
SCARNA27	NR_003703	1.88151	3.11351	35.8166	2.02e-05	0.000314425	207.063	212.804	33.5569	40.0295
PPP2CA	NM_002715	1.87128	3.18084	41.702	8.47e-06	0.000152955	108.848	111.866	17.7359	21.1569
SPIN1	NM_006717	1.86726	1.79614	28.4962	6.98e-05	0.000891634	70.0003	71.941	11.4149	13.6167
IRF2BPL	NM_024496	1.86095	2.95125	53.4182	1.91e-06	4.31e-05	217.606	223.64	35.777	42.6778
LIN7C	NM_018362	1.85977	3.00118	55.1275	1.57e-06	3.73e-05	203.238	208.873	33.4374	39.8869
SPSB1	NM_025106	1.85623	2.15506	33.4272	2.97e-05	0.000428218	106.081	109.022	17.4649	20.8336
EIF2S3	NM_001415	1.84431	3.34919	55.3374	1.53e-06	3.67e-05	183.407	188.492	30.4946	36.3765
LOC100294362	NR_029376	1.84267	1.22741	18.1752	0.000612181	0.00534764	49.8492	51.2313	8.25115	9.84266
KIF11	NM_004523	1.84081	3.45603	47.9022	3.72e-06	7.54e-05	171.137	175.882	28.5192	34.0201
NANP	NM_152667	1.83519	1.48423	20.5627	0.000350023	0.00333777	70.4571	72.4105	11.7507	14.0172
ARF6	NM_001663	1.83048	3.28572	50.6917	2.63e-06	5.68e-05	199.383	204.911	33.4764	39.9335
HIST3H2BB	NM_175055	1.82699	2.45967	40.491	1.01e-05	0.000177545	116.372	119.599	19.5603	23.3332
WWC3	NM_015691	1.82093	2.38116	40.0344	1.07e-05	0.000184816	123.692	127.121	20.8826	24.9105
DDX23	NM_004818	1.81972	2.73965	28.6422	6.8e-05	0.000870434	109.477	112.513	18.4902	22.0566
MBTPS2	NM_015884	1.81656	1.54425	16.822	0.000856595	0.00689163	38.0224	39.0765	6.39489	7.62837
HIST1H3B	NM_003537	1.81226	3.94212	34.7589	2.39e-05	0.000360012	88.4073	90.8583	14.998	17.8909
TOP1	NM_003286	1.79992	3.81335	32.8672	3.26e-05	0.000462488	98.8983	101.64	16.9298	20.1952
ATP2A2	NM_170665	1.79837	2.17111	34.6023	2.45e-05	0.000365704	98.6465	101.381	16.9049	20.1655
LOC107986251	XR_001741553	1.79806	0.974373	13.9431	0.00184664	0.0129049	47.8876	49.2153	8.17616	9.75321
RRP15	NM_016052	1.79673	0.886878	11.8296	0.00342704	0.0214168	43.4529	44.6577	7.4189	8.84989
HSPA4	NM_002154	1.77633	4.21665	42.2127	7.89e-06	0.000144625	102.542	105.385	17.8467	21.289
HIST1H2BJ	NM_021058	1.75667	2.88979	26.7878	9.62e-05	0.00114533	119.184	122.488	21.0392	25.0973
CMTM6	NM_017801	1.74338	1.40165	16.754	0.00087152	0.00697653	43.4037	44.607	7.69437	9.17849
ESYT2	NM_020728	1.74146	3.00078	41.809	8.34e-06	0.000151828	154.4	158.681	27.5641	32.8807
IPO7	NM_006391	1.74024	3.73348	39.8545	1.1e-05	0.000189007	116.973	120.216	20.8857	24.9143
TNFRSF10D	NM_003840	1.73885	7.0516	88.744	7.07e-08	3.08e-06	3990.22	4100.84	715.182	853.13
CACNG8	NM_031895	1.72936	1.84289	27.2791	8.76e-05	0.00107259	90.7549	93.2711	16.3139	19.4606
DR1	NM_001938	1.72553	1.94182	26.6143	9.94e-05	0.00117817	83.3609	85.6721	15.0196	17.9167
URB1	NM_014825	1.70636	2.05568	18.6178	0.000550197	0.00489553	49.7621	51.1418	9.06232	10.8103
RRP1B	NM_015056	1.70247	2.89657	37.2646	1.62e-05	0.000261744	193.113	198.467	35.4378	42.2732
TMEM185B	NM_024121	1.7019	2.14723	34.684	2.42e-05	0.000362074	107.027	109.994	19.6212	23.4058
YWHAG	NM_012479	1.69865	5.50137	70.0627	3.4e-07	1.12e-05	821.809	844.594	151.41	180.615
HIST1H2AG	NM_021064	1.6984	3.05517	27.0874	9.08e-05	0.00110376	82.4947	84.7818	15.1462	18.0677
KDM5A	NM_001042603	1.69126	3.51202	39.6718	1.13e-05	0.000193392	186.865	192.046	34.5576	41.2232
KLF9	NM_001206	1.68184	1.24873	14.2607	0.00168996	0.0120206	44.3176	45.5463	8.20346	9.78578
CLK4	NM_020666	1.68099	2.75063	33.8984	2.75e-05	0.00040224	105.164	108.079	19.5614	23.3345
IRS1	NM_005544	1.67574	2.78638	36.9365	1.7e-05	0.000271427	167.568	172.214	31.3187	37.3596
TPR	NM_003292	1.67443	3.65922	36.6274	1.78e-05	0.000280877	92.7272	95.298	17.3199	20.6606
ERCC6L	NM_017669	1.67001	1.15688	11.8424	0.00341369	0.0213892	54.7437	56.2615	10.2308	12.2042
THAP2	NM_031435	1.66677	1.48808	19.5549	0.000441003	0.00404422	67.6568	69.5325	12.6888	15.1362
AGGF1	NM_018046	1.64261	1.7795	22.7258	0.00021796	0.00225934	69.5787	71.5078	13.2723	15.8323
HIST1H2AI	NM_003509	1.63597	3.62269	11.2781	0.00406282	0.0243836	50.8444	52.254	9.72669	11.6028
COX7B	NM_001866	1.62815	0.835044	9.68231	0.00680489	0.0366836	28.6414	29.4355	5.48366	6.54138
MRPL13	NM_014078	1.62604	1.3216	12.2234	0.00304211	0.0197058	40.3315	41.4497	7.75778	9.25413
LMNB2	NM_032737	1.61435	2.80691	27.8332	7.9e-05	0.000981747	150.15	154.313	29.2814	34.9293
RPL5	NM_000969	1.61326	2.81665	34.7842	2.38e-05	0.00035969	130.267	133.878	25.4151	30.3173
TIGAR	NM_020375	1.60533	1.5006	12.1564	0.00310403	0.0199987	48.4521	49.7954	9.46875	11.2951
NDUFA13	NM_015965	1.60526	1.81554	19.3512	0.000462475	0.00422493	63.0039	64.7507	12.3299	14.7081
HIST1H2BB	NM_021062	1.60276	1.66881	14.7673	0.00147018	0.0106957	51.8195	53.2562	10.1476	12.105
PKD1L1	XM_017011798	1.59705	0.50691	9.40465	0.00747254	0.0393088	35.0642	36.0364	6.87515	8.20126
ZNF367	NM_153695	1.58906	0.628241	9.70821	0.00674615	0.0365068	39.0102	40.0917	7.69917	9.18422
DENR	NM_003677	1.58427	1.67504	14.599	0.00153938	0.0110979	48.7901	50.1428	9.67533	11.5415
COTL1	NM_021149	1.58275	2.45481	9.84854	0.00643778	0.0354226	16.269	16.72	3.19077	3.80621
DYNC1H1	NM_001376	1.55855	5.53132	48.0805	3.63e-06	7.46e-05	224.896	231.131	45.6206	54.4201
RAB22A	NM_020673	1.55638	4.30719	53.6368	1.86e-06	4.22e-05	519.835	534.247	105.686	126.071
PRKX	NM_005044	1.55208	1.05665	10.7746	0.00476219	0.0276994	53.1795	54.6538	10.7926	12.8743
RNF168	NM_152617	1.5482	1.70142	17.994	0.000639809	0.00553845	68.9461	70.8576	14.0469	16.7563
TERC	NR_001566	1.54565	4.3332	33.4231	2.97e-05	0.000428218	428.202	440.074	87.6955	104.611
UTP3	NM_020368	1.52559	1.75395	11.4868	0.00380767	0.0233784	50.473	51.8723	10.4314	12.4435
ABHD17C	NM_021214	1.51876	1.25917	13.6936	0.00198131	0.013623	57.6638	59.2625	11.9817	14.2928
TMPO-AS1	NR_027157	1.51677	1.73081	22.302	0.00023862	0.00241495	90.2361	92.7378	18.8088	22.4367
MSL2	NM_018133	1.51238	0.699477	8.84399	0.00906126	0.0455633	30.5435	31.3903	6.34857	7.57311
CDC5L	NM_001253	1.5112	2.03547	17.2962	0.00076018	0.00629581	63.729	65.4959	13.3183	15.8872
CLIC4	NM_013943	1.5075	2.51033	23.7853	0.000174598	0.00189955	69.5491	71.4774	14.578	17.3899
LIMD1	NM_014240	1.49375	1.48154	16.6732	0.000889662	0.00710987	56.228	57.7869	11.8882	14.1812
KLF16	NM_031918	1.48775	1.36497	11.2787	0.00406199	0.0243836	41.0283	42.1658	8.69561	10.3728
SMARCE1	NM_003079	1.477	1.30046	8.92532	0.00880852	0.0444324	46.4455	47.7332	9.9264	11.841
EIF4A2	NM_001967	1.47473	3.78201	38.8374	1.28e-05	0.000215453	214.428	220.373	46.1018	54.9941
FAM162A	NM_014367	1.47359	0.975274	9.33792	0.00764391	0.0400344	36.037	37.0361	7.70749	9.19414
WBP11	NM_016312	1.46127	1.98248	11.2175	0.00414043	0.0246827	55.7126	57.2572	12.0481	14.3719
C8orf4	NM_020130	1.46093	2.63052	23.154	0.000199119	0.00211348	84.8163	87.1679	18.3766	21.9212
SH2D6	XM_017003854	1.45992	5.28839	43.689	6.44e-06	0.00012045	694.844	714.108	151.061	180.198
MED10	NM_032286	1.45778	1.84102	13.7306	0.00196068	0.0135434	42.4008	43.5764	9.17867	10.9491
DBR1	NM_016216	1.45196	1.05135	9.6626	0.00684997	0.036885	33.4787	34.4069	7.26564	8.66706
HIST1H4H	NM_003543	1.44537	2.91413	25.7685	0.000117161	0.00135144	87.8137	90.2483	19.2356	22.9458
MEX3B	NM_032246	1.44392	1.25418	12.8155	0.00255207	0.0170625	60.065	61.7302	13.1533	15.6903
OPN3	NM_014322	1.4293	0.96595	9.46118	0.00733076	0.038819	39.421	40.5139	8.70164	10.38
EGFR	NM_005228	1.42775	2.12771	12.9963	0.00242074	0.0162071	34.9798	35.9496	7.72394	9.21376
PHAX	NM_032177	1.42687	1.23977	9.77342	0.00660082	0.035808	33.1073	34.0252	7.31165	8.72195
HIST1H3H	NM_003536	1.42485	4.95765	34.0001	2.7e-05	0.000397819	287.952	295.935	64.1101	76.4759
WDR36	NM_139281	1.42067	2.35542	22.5055	0.000228434	0.00233673	79.8559	82.0698	17.791	21.2226
UHRF1BP1	NM_017754	1.41082	2.51328	12.6151	0.00270714	0.0179489	40.8465	41.979	9.13579	10.8979
RRS1	NM_015169	1.41016	2.43915	27.8361	7.89e-05	0.000981747	131.636	135.285	29.5783	35.2835
NDFIP1	NM_030571	1.40751	2.61185	16.0113	0.00105527	0.00817409	73.9385	75.9884	16.6196	19.8253
ATP6V1A	NM_001690	1.40744	1.95276	12.4481	0.00284451	0.0186275	42.9216	44.1116	9.62528	11.4818
ZNF721	NM_133474	1.39766	2.18112	22.4514	0.000231093	0.00235873	95.1488	97.7868	21.5509	25.7077
HIRA	NM_003325	1.39424	1.05346	9.97028	0.0061832	0.0342346	36.5075	37.5197	8.25467	9.84686
PURA	NM_005859	1.39282	2.78797	32.0048	3.76e-05	0.000526734	185.515	190.658	42.2127	50.3548
ATP6V1C1	NM_001695	1.39097	1.57635	12.8102	0.00255601	0.017065	54.7802	56.299	12.4418	14.8417
RAI1	NM_030665	1.38912	1.48468	15.9636	0.00106848	0.00826302	66.1126	67.9456	15.0471	17.9495
LINC00641	NR_038970	1.38858	3.3527	36.4931	1.82e-05	0.000283953	296.65	304.875	67.7321	80.7965
YTHDF1	NM_017798	1.38784	2.10731	11.2932	0.00404371	0.0243487	64.3423	66.1262	14.6556	17.4824
CAMK2N1	NM_018584	1.34786	2.25521	16.6636	0.000891841	0.00711541	114.264	117.432	26.8034	31.9734
MAGT1	NM_032121	1.34076	2.07032	10.7838	0.00474831	0.0276523	31.0952	31.9573	7.29169	8.69814
HIST1H2AM	NM_003514	1.33592	3.61361	16.9469	0.000829928	0.00673367	82.6384	84.9295	19.5324	23.2999
HHEX	NM_002729	1.32915	1.50067	13.2014	0.00228097	0.0153788	67.6764	69.5527	16.0616	19.1596
LMAN1	NM_005570	1.32735	2.56357	10.9298	0.00453295	0.0266903	45.7971	47.0668	10.8661	12.962
TBCC	NM_003192	1.32651	2.52263	21.5246	0.000282525	0.00278282	149.653	153.802	35.6475	42.5234
RPS21	NM_001024	1.31625	2.54661	9.55287	0.00710731	0.0378888	46.3699	47.6555	11.0871	13.2256
CYCS	NM_018947	1.3149	2.07778	16.7614	0.000869879	0.00697653	68.0834	69.971	16.3203	19.4683
MRPS23	NM_016070	1.31457	1.61299	13.4272	0.00213758	0.0145764	53.2142	54.6895	12.7473	15.2061
HSPA2	NM_021979	1.31099	2.13382	17.4019	0.000740412	0.00617177	93.5446	96.1381	22.5038	26.8444
CYTH3	NM_004227	1.30484	2.00216	16.2806	0.000984	0.00770934	62.1285	63.8509	14.993	17.8849
SMAD4	NM_005359	1.29926	2.20067	18.2317	0.000603847	0.00531104	71.4582	73.4393	17.3193	20.6599
UTP20	NM_014503	1.29394	2.56343	17.8588	0.000661349	0.00567153	69.6025	71.5323	16.9307	20.1963
PTPN9	NM_002833	1.29104	1.98287	13.5527	0.00206231	0.0141234	50.7393	52.146	12.3529	14.7356
GAN	NM_022041	1.28707	1.16256	10.0115	0.00609962	0.0339127	56.3375	57.8994	13.7596	16.4136
NAA30	NM_001011713	1.28554	2.04046	15.2767	0.00128125	0.00962851	82.7559	85.0503	20.2578	24.1652
PSMB4	NM_002796	1.28246	2.65503	17.4284	0.000735537	0.00614488	83.2099	85.5169	20.4138	24.3513
CHML	NM_001821	1.28186	2.25443	18.8094	0.00052559	0.00472933	111.969	115.074	27.4981	32.802
MRPL17	NM_022061	1.27652	1.6743	9.09089	0.00831847	0.0423622	37.0418	38.0688	9.09646	10.851
CSNK1G1	NM_022048	1.26887	1.95938	11.6312	0.00364181	0.0226114	56.8121	58.3872	14.054	16.7648
GET4	NM_015949	1.25927	1.70449	11.3848	0.00392996	0.0240265	47.7613	49.0855	11.8858	14.1783
NUDT21	NM_007006	1.25674	2.3538	17.2814	0.000763008	0.00630833	87.7755	90.2091	21.9254	26.1544
COX19	NM_001031617	1.25474	1.8828	13.8985	0.00186993	0.0130296	82.9123	85.211	20.7372	24.7371
WDFY1	NM_020830	1.24464	1.82597	9.4808	0.00728229	0.0386907	55.1794	56.7092	13.8801	16.5573
HTT	NM_002111	1.23381	2.46962	11.713	0.00355151	0.0221657	39.4855	40.5802	9.99414	11.9218
SPTLC2	NM_004863	1.23113	1.99866	11.0318	0.00438926	0.0260687	87.4652	89.8902	22.2398	26.5295
HIST1H3I	NM_003533	1.22879	4.61975	17.5816	0.000708094	0.00593633	276.42	284.084	70.5109	84.1114
CCDC71L	NM_175884	1.2123	1.3824	9.09319	0.00831188	0.0423622	47.7294	49.0527	12.2741	14.6416
DUSP3	NM_004090	1.20547	2.09237	13.4513	0.00212289	0.0144968	81.8568	84.1263	21.1869	25.2735
SCARNA4	NR_003005	1.20117	5.56062	16.4118	0.000951253	0.00747725	1039.66	1068.49	270.476	322.647
PNMA1	NM_006029	1.19789	3.12215	24.9514	0.00013775	0.00154067	175.471	180.336	45.7125	54.5297
EPM2AIP1	NM_014805	1.19362	1.33197	8.76996	0.00929851	0.0464634	45.4218	46.6811	11.8316	14.1137
WDR43	NM_015131	1.18644	3.19532	14.7758	0.00146677	0.010693	85.5118	87.8826	22.4294	26.7557
SFT2D3	NM_032740	1.18473	2.44677	17.9702	0.000643543	0.00556072	139.699	143.572	36.7175	43.7997
FZD4	NM_012193	1.17066	1.66354	9.41096	0.00745655	0.0393088	41.4631	42.6127	10.9704	13.0864
SCARNA14	NR_004388	1.15946	2.18151	16.081	0.00103628	0.00807924	109.56	112.598	29.2956	34.9463
XRCC5	NM_021141	1.1519	3.18901	17.1348	0.000791543	0.00647713	85.2486	87.6121	22.904	27.3218
RMRP	NR_003051	1.1506	11.7478	19.0893	0.000491852	0.00445927	82234.8	84514.7	22161.2	26435.8
ZBED6	NM_001174108	1.14118	1.98297	10.6011	0.0050342	0.0290346	66.2202	68.0562	17.9139	21.3692
LAMC1	NM_002293	1.13329	3.94497	15.485	0.00121205	0.00919509	125.728	129.214	34.2425	40.8473
RSL1D1	NM_015659	1.12832	3.29924	16.6445	0.000896183	0.00713397	74.9882	77.0673	20.4753	24.4247
DAD1	NM_001344	1.12323	1.86678	9.3538	0.00760273	0.0398623	51.2354	52.6559	14.0246	16.7297
HIST1H1C	NM_005319	1.11889	5.45842	27.2371	8.83e-05	0.00107838	310.809	319.426	85.573	102.079
RNY4	NR_004393	1.11565	3.31074	17.2048	0.000777779	0.0063973	131.699	135.35	36.3138	43.3181
SMCR8	NM_144775	1.10237	2.20927	11.3569	0.00396426	0.0241436	68.9972	70.9101	19.1789	22.8782
VTRNA1-2	NR_026704	1.06572	8.18004	36.8326	1.73e-05	0.000273958	4863.01	4997.83	1389.89	1657.98
PTCD3	NM_017952	1.06338	2.70006	14.8703	0.00142956	0.0104884	104.485	107.382	29.8667	35.6275
TMED9	NM_017510	1.06306	2.31696	9.10105	0.00828941	0.0423622	55.6213	57.1634	15.8813	18.9446
VTRNA1-3	NR_026705	1.06051	4.88893	26.9703	9.29e-05	0.00111726	605.008	621.782	173.502	206.968
RPS23	NM_001025	1.05932	2.77371	14.336	0.00165504	0.0118073	105.582	108.509	30.2661	36.104
HIST1H2BL	NM_003519	1.05789	2.14867	9.44676	0.00736665	0.0389659	56.7588	58.3324	16.2658	19.4032
IPO9	NM_018085	1.03152	3.10315	14.0746	0.00177988	0.0125668	141.735	145.665	41.437	49.4295
CEBPZ	NM_005760	1.02342	2.49061	11.9766	0.00327725	0.0208342	68.5271	70.427	20.1242	24.0058
ZFP36L2	NM_006887	1.00606	4.14382	20.7015	0.000339244	0.00324144	295.532	303.726	87.9906	104.963
ZNF436-AS1	NR_033690	-1.05014	6.36843	10.4793	0.00523574	0.0299087	840.574	863.878	1041.46	1242.35
SEC61A1	NM_013336	-1.07534	2.78963	10.0978	0.00592867	0.0331162	19.223	19.756	24.3317	29.0249
SHB	NM_003028	-1.13367	1.76544	10.8766	0.00461014	0.0270646	23.6739	24.3302	31.1828	37.1975
GCN1	NM_006836	-1.14069	3.25004	13.0259	0.00239996	0.0161014	23.1519	23.7938	30.6462	36.5573
LYPD3	NM_014400	-1.17755	9.65658	50.6997	2.63e-06	5.68e-05	8696.51	8937.62	11768.8	14038.8
RNU5D-1	NR_002755	-1.19515	4.80178	22.0295	0.000253064	0.00252486	294.907	303.083	404.1	482.045
MTRNR2L1	NM_001190452	-1.20033	2.05717	13.6963	0.00197982	0.013623	35.4409	36.4235	48.8386	58.2588
CLEC11A	NM_002975	-1.20175	1.07668	10.4671	0.00525634	0.0299906	26.6416	27.3802	36.7778	43.8716
HBEGF	NM_001945	-1.23106	1.4663	10.1197	0.00588628	0.0329563	16.2729	16.7241	22.972	27.403
MRPL27	NM_016504	-1.23687	1.32221	8.76055	0.00932916	0.046568	20.1991	20.7591	28.6017	34.1185
TLN1	NM_006289	-1.25749	3.20425	17.0907	0.000800384	0.00653829	22.6769	23.3056	32.5586	38.8386
LINC01342	NR_038869	-1.30507	2.83006	18.5272	0.000562297	0.00497544	67.6635	69.5394	100.158	119.477
GPR62	NM_080865	-1.31136	2.86194	24.2193	0.000159719	0.00176372	81.671	83.9353	121.394	144.809
TNFRSF12A	NM_016639	-1.3114	3.89059	19.8442	0.00041241	0.00384087	44.2932	45.5212	65.8979	78.6085
MGAT1	NM_002406	-1.35441	0.799753	9.25446	0.00786459	0.0408795	15.803	16.2412	24.312	29.0014
RNVU1-8	NR_121645	-1.4155	1.33257	13.9292	0.00185389	0.0129367	24.1708	24.841	38.7218	46.1906
ZFC3H1	NM_144982	-1.47327	1.39129	11.9619	0.0032919	0.0208444	11.3412	11.6557	18.9962	22.6602
NFKBIE	NM_004556	-1.49916	1.1985	9.43001	0.00740854	0.0391301	8.86533	9.11112	15.1535	18.0764
MTRNR2L8	NM_001190702	-1.51195	1.04401	11.2677	0.00407599	0.0244185	16.7499	17.2143	28.7429	34.287
LOC107985350	XR_001754097	-1.52698	2.81362	34.7386	2.4e-05	0.000360046	70.0201	71.9614	120.89	144.208
ATP8	YP_003024030	-1.53095	1.0935	12.5583	0.00275297	0.0182023	19.7761	20.3244	34.3577	40.9848
NADSYN1	NM_018161	-1.68408	1.05884	15.1908	0.00131111	0.00979136	15.7764	16.2138	30.525	36.4128
SCARNA18	NR_003139	-1.69136	1.04299	11.3687	0.00394972	0.0240857	16.2978	16.7496	31.6867	37.7986
ENDOD1	NM_015036	-1.69505	1.63717	25.3027	0.000128435	0.00144663	25.1766	25.8746	48.9685	58.4138
LOC105377356	XR_939051	-1.74094	2.69348	40.329	1.03e-05	0.000179372	58.7723	60.4018	117.738	140.448
HSPD1	NM_002156	-1.77564	0.326396	9.68444	0.00680003	0.0366836	8.89578	9.14241	18.4361	21.9922
LOC107985015	XR_001753061	-1.79659	3.46145	14.1226	0.00175618	0.0124178	108.113	111.111	224.924	268.308
NACC2	XM_011518221	-1.80443	0.951328	16.093	0.00103303	0.0080671	16.2856	16.7371	34.252	40.8586
CACYBP	NM_014412	-1.84421	0.551408	9.49926	0.007237	0.0384928	6.91884	7.11067	15.0914	18.0023
MTHFR	XM_005263460	-1.8529	0.276907	11.9347	0.00331915	0.0209338	9.85118	10.1243	21.5197	25.6706
GPATCH3	NM_022078	-1.86972	1.48642	12.6065	0.00271402	0.0179696	21.1985	21.7862	46.585	55.5705
KLHL15	XM_006724518	-1.88068	0.805069	16.6403	0.000897148	0.00713397	12.3509	12.6933	27.4476	32.7418
SHF	NM_138356	-1.9073	7.23494	97.8119	3.65e-08	1.98e-06	1198.96	1232.2	2690.92	3209.96
IRF1	NM_002198	-1.92316	1.29333	21.0909	0.000310952	0.00300713	17.2177	17.6951	39.3125	46.8952
ZNF324	XM_005258713	-2.03438	2.96634	59.3071	9.92e-07	2.64e-05	65.9793	67.8086	161.977	193.22
EIF3G	NM_003755	-2.06502	1.34611	9.96885	0.00618611	0.0342346	2.9606	3.04268	7.693	9.17686
LINC02227	NR_109888	-2.10448	1.68026	34.2242	2.61e-05	0.000385067	25.6141	26.3243	66.1921	78.9595
SCARNA1	NR_002997	-2.11576	2.46683	25.0525	0.000134993	0.00151693	38.8965	39.9749	101.154	120.665
PLEKHM1P1	NR_024386	-2.13036	-0.0537272	10.5479	0.00512121	0.0293948	5.91842	6.08251	15.801	18.8487
RNF26	NM_032015	-2.15867	0.854457	19.9819	0.000399543	0.00373586	7.39578	7.60083	20.0619	23.9315
MRPL38	NM_032478	-2.17395	0.923335	17.3375	0.000752382	0.00625287	6.41328	6.59109	17.6245	21.024
NOG	NM_005450	-2.21686	2.96744	49.531	3.03e-06	6.37e-05	56.7325	58.3054	158.111	188.608
MAF	NM_001031804	-2.35083	-0.361601	9.08228	0.00834315	0.0424428	4.44135	4.56449	13.9158	16.5999
LOC107985694	XR_001755949	-2.382	-0.30362	11.3047	0.00402918	0.0243136	3.94556	4.05495	12.676	15.121
SPTLC3	XM_011529280	-2.38616	-0.347337	10.8526	0.00464539	0.0271189	3.95031	4.05983	12.728	15.1831
CBY3	XM_017009726	-2.41693	-0.00733199	14.0003	0.00181727	0.0127182	5.43295	5.58357	17.7413	21.1633
CHST14	NM_130468	-2.49142	-0.320241	10.5026	0.00519654	0.0297202	3.95027	4.05979	13.6978	16.3399
NSMAF	NM_003580	-2.53756	-0.432637	11.4161	0.00389197	0.0238246	3.94557	4.05496	14.1291	16.8544
SLC2A4RG	NM_020062	-2.54075	0.54468	16.2684	0.000987099	0.00772099	4.92069	5.05712	17.5549	20.941
RNVU1-19	NR_104086	-2.55193	0.355956	14.9446	0.00140107	0.0103184	7.38997	7.59486	26.3565	31.4402
NPTX2	NM_002523	-2.56085	0.104546	18.2262	0.000604662	0.00531104	5.42271	5.57305	19.5749	23.3506
SLC35F5	NM_025181	-2.61331	-0.7411	9.46252	0.00732744	0.038819	2.95444	3.03636	11.2669	13.4401
RNVU1-7	NR_004426	-2.7292	6.4081	48.4325	3.48e-06	7.2e-05	397.068	408.077	1575.71	1879.64
LOC105375257	XR_927222	-2.76685	2.60767	92.4757	5.35e-08	2.59e-06	24.6875	25.3719	101.04	120.529
LOC107985579	XR_001755490	-2.78945	0.111848	18.9408	0.000509435	0.00460125	4.93195	5.06869	20.9214	24.9568
P3H4	NM_006455	-2.83776	-0.636731	9.80642	0.00652862	0.0357172	1.96942	2.02402	8.96528	10.6945
RPL21P28	NR_026911	-3.00133	0.363361	14.7361	0.00148275	0.0107707	3.94201	4.0513	19.5006	23.262
DNAJB2	NM_006736	-3.1611	-0.346352	9.3249	0.00767787	0.0401683	0.984744	1.01205	5.9688	7.12008
SEMA3C	NM_006379	-3.17638	-0.677824	13.758	0.00194552	0.0134639	1.97275	2.02744	11.3786	13.5733
LOC105373454	XR_001739302	-3.45976	-0.925875	12.4691	0.00282684	0.0185644	1.48116	1.52222	10.6318	12.6825
LOC107986664	XR_001744431	-3.49402	-0.147991	22.7095	0.000218719	0.00226136	2.46754	2.53595	17.538	20.9208
LINC00654	NR_015406	-3.75201	0.00485508	11.3439	0.00398028	0.0242104	0.493526	0.507209	5.07751	6.05688
QPCT	NM_012413	-3.75389	-0.350349	10.0418	0.00603893	0.0336609	0.493598	0.507283	5.08497	6.06577
LIMD1-AS1	NR_033947	-3.97619	-0.492687	20.1165	0.000387397	0.00364336	1.47833	1.51932	15.2174	18.1525
PSMA1	NM_148976	-4.18037	-1.52654	9.45709	0.00780796	0.040671	0.492407	0.506059	6.84879	8.16981
FRMD6-AS2	NR_047477	-4.1872	-0.203839	25.6414	0.000120123	0.00137566	1.48062	1.52167	17.6547	21.06
FCGBP	NM_003890	-4.75277	0.887853	9.35635	0.00807246	0.0415515	0	0	2.28754	2.72877
TMEM258	NM_014206	-5.70439	-0.494981	14.3816	0.00181423	0.0127155	0	0	4.50759	5.37703
LOC105378555	XR_946460	-6.15985	0.060131	28.1151	7.49e-05	0.000943928	0.493513	0.507196	27.3287	32.5999
LOC100505918	NR_037851	-6.35247	-1.19688	11.8917	0.0036528	0.022626	0	0	7.11161	8.48332

## Sheet: Table S7
GO terms associated with mRNAs exhibiting decreased levels in EVs secreted by WNV infected A549 cells
Category	Term	Count	%	PValue	Genes	List Total	Pop Hits	Pop Total	Fold Enrichment	Bonferroni	Benjamini p_adj
GOTERM_BP_DIRECT	GO:1901844~regulation of cell communication by electrical coupling involved in cardiac conduction	3	1.88679	0.000711539	XM_005248538, NM_001305626, NM_001172895	87	8	16792	72.3793	0.401424	0.401424
GOTERM_BP_DIRECT	GO:0060425~lung morphogenesis	3	1.88679	0.00194941	XM_005268015, NM_181353, NM_005450	87	13	16792	44.5411	0.755097	0.505124
GOTERM_BP_DIRECT	GO:0045892~negative regulation of transcription, DNA-templated	9	5.66038	0.0040149	XM_005268015, NM_018419, NM_181353, XM_017000060, NM_006807, XM_011527200, NM_001201483, XM_011518221, NM_001258221	87	499	16792	3.48117	0.945008	0.619723
GOTERM_BP_DIRECT	GO:0033137~negative regulation of peptidyl-serine phosphorylation	3	1.88679	0.00611652	XM_005248538, NM_001172895, NM_173515	87	23	16792	25.1754	0.988008	0.669083
GOTERM_BP_DIRECT	GO:0061621~canonical glycolysis	3	1.88679	0.00777948	XR_001751314, NM_001201483, NM_001289746	87	26	16792	22.2706	0.996415	0.675733
GOTERM_BP_DIRECT	GO:0051260~protein homooligomerization	5	3.14465	0.0129678	NM_006795, XM_017027284, NM_001172895, XM_011518221, NM_001258221	87	177	16792	5.4523	0.999918	0.791641
GOTERM_BP_DIRECT	GO:0006094~gluconeogenesis	3	1.88679	0.0213385	XM_006718579, NM_001201483, NM_001289746	87	44	16792	13.1599	1	0.89157
GOTERM_BP_DIRECT	GO:0003151~outflow tract morphogenesis	3	1.88679	0.0231931	XM_005268015, NM_018419, NM_005450	87	46	16792	12.5877	1	0.879354
GOTERM_BP_DIRECT	GO:0061312~BMP signaling pathway involved in heart development	2	1.25786	0.0303426	XM_005268015, NM_005450	87	6	16792	64.3372	1	0.915282
GOTERM_BP_DIRECT	GO:0061626~pharyngeal arch artery morphogenesis	2	1.25786	0.0353105	XM_005268015, NM_005450	87	7	16792	55.1461	1	0.925124
GOTERM_BP_DIRECT	GO:0050679~positive regulation of epithelial cell proliferation	3	1.88679	0.0378854	XM_005268015, NM_181353, NM_005450	87	60	16792	9.65057	1	0.920458
GOTERM_BP_DIRECT	GO:0060395~SMAD protein signal transduction	3	1.88679	0.0402118	XM_005268015, XM_006717500, NM_001319138	87	62	16792	9.33927	1	0.915074
GOTERM_BP_DIRECT	GO:0044598~doxorubicin metabolic process	2	1.25786	0.0402532	NM_001135241, XM_011516417	87	8	16792	48.2529	1	0.897581
GOTERM_BP_DIRECT	GO:0044597~daunorubicin metabolic process	2	1.25786	0.0402532	NM_001135241, XM_011516417	87	8	16792	48.2529	1	0.897581
GOTERM_BP_DIRECT	GO:0032886~regulation of microtubule-based process	2	1.25786	0.0451709	XM_017000877, NM_001127511	87	9	16792	42.8914	1	0.907494
GOTERM_BP_DIRECT	GO:0043534~blood vessel endothelial cell migration	2	1.25786	0.0500636	NM_018419, NM_181353	87	10	16792	38.6023	1	0.915307
GOTERM_BP_DIRECT	GO:0003149~membranous septum morphogenesis	2	1.25786	0.0500636	XM_005268015, NM_005450	87	10	16792	38.6023	1	0.915307
GOTERM_BP_DIRECT	GO:0098609~cell-cell adhesion	5	3.14465	0.0504545	XR_001751314, NM_006795, XM_017000877, XM_005250976, NM_001201483	87	271	16792	3.5611	1	0.902992
GOTERM_BP_DIRECT	GO:0090090~negative regulation of canonical Wnt signaling pathway	4	2.51572	0.0512423	NM_005450, NM_001127511, NM_148976, NM_001172895	87	163	16792	4.73648	1	0.892572
GOTERM_BP_DIRECT	GO:0060272~embryonic skeletal joint morphogenesis	2	1.25786	0.0549316	XM_005268015, NM_005450	87	11	16792	35.093	1	0.895968
GOTERM_BP_DIRECT	GO:0030509~BMP signaling pathway	3	1.88679	0.0579049	XM_005268015, NM_181353, NM_005450	87	76	16792	7.61887	1	0.896017
GOTERM_BP_DIRECT	GO:0072001~renal system development	2	1.25786	0.0693881	XM_005268015, NM_014714	87	14	16792	27.5731	1	0.925164
GOTERM_BP_DIRECT	GO:0001701~in utero embryonic development	4	2.51572	0.0711856	NM_014437, NM_018419, NM_002372, NM_005450	87	187	16792	4.12859	1	0.920769
GOTERM_BP_DIRECT	GO:0061028~establishment of endothelial barrier	2	1.25786	0.0789041	XM_005248538, NM_018419	87	16	16792	24.1264	1	0.932365
GOTERM_BP_DIRECT	GO:0010608~posttranscriptional regulation of gene expression	2	1.25786	0.0789041	NM_001172895, XM_011518221	87	16	16792	24.1264	1	0.932365
GOTERM_BP_DIRECT	GO:0032331~negative regulation of chondrocyte differentiation	2	1.25786	0.083626	XM_005268015, NM_001319138	87	17	16792	22.7072	1	0.935276
GOTERM_BP_DIRECT	GO:0030224~monocyte differentiation	2	1.25786	0.083626	XM_005268015, XM_017029027	87	17	16792	22.7072	1	0.935276
GOTERM_BP_DIRECT	GO:0010880~regulation of release of sequestered calcium ion into cytosol by sarcoplasmic reticulum	2	1.25786	0.088324	XM_005248538, NM_001305626	87	18	16792	21.4457	1	0.937835
GOTERM_BP_DIRECT	GO:0061512~protein localization to cilium	2	1.25786	0.088324	NM_006795, NM_014714	87	18	16792	21.4457	1	0.937835
GOTERM_BP_DIRECT	GO:0060314~regulation of ryanodine-sensitive calcium-release channel activity	2	1.25786	0.0929981	XM_005248538, NM_001305626	87	19	16792	20.317	1	0.940101

## Sheet: Table S8
GO terms associated with mRNAs exhibiting decreased levels in EVs secreted by IFN-alpha treated A549 cell
Category	Term	Count	%	PValue	Genes	List Total	Pop Hits	Pop Total	Fold Enrichment	Bonferroni	Benjamini p_adj
GOTERM_BP_DIRECT	GO:0042026~protein refolding	2	2.89855	0.0325599	NM_002156, NM_006736	38	15	16792	58.9193	0.999954	0.999954
GOTERM_BP_DIRECT	GO:0042100~B cell proliferation	2	2.89855	0.0682147	NM_002156, NM_003028	38	32	16792	27.6184	1	0.999977
GOTERM_BP_DIRECT	GO:0006986~response to unfolded protein	2	2.89855	0.0885874	NM_002156, NM_006736	38	42	16792	21.0426	1	0.999912
GOTERM_BP_DIRECT	GO:0003151~outflow tract morphogenesis	2	2.89855	0.0966146	NM_005450, NM_006379	38	46	16792	19.2128	1	0.999534

## Sheet: Table S9
PCR primers used in the study
Gene name	Forward	Reverse	RT (miRNA only)
hsa-miR-27a-5p	GGTGGTG AGGGCTTAGCTGCTTG	CCA GTG CAG GGT CCG AGG TA	GTCGTATCCAGTGCAGGGTCCGAGGTATTCGCACTGGATACGACTGCTCA
hsa-miR-3614-5p	GCA CGA GCC ACT TGG ATC TGA AGG	CCA GTG CAG GGT CCG AGG TA	GTCGTATCCAGTGCAGGGTCCGAGGTATTCGCACTGGATACGACGGGCAG
hsa-miR-664a-5p	GGT GGT GAC TGG CTA GGG AAA ATG A	CCA GTG CAG GGT CCG AGG TA	GTCGTATCCAGTGCAGGGTCCGAGGTATTCGCACTGGATACGACATCCAA
U3 (SNORD3)	AACCACGAGGAAGAGAGGTA	CGGAGAGAAGAACGATCATCAA
U97 (SNORD97)	AGAGGACTTTATGCTGGAGTTC	TCTCATAATCTTCGCTCACAGG
ACA31 (SNORA31)	CTGCATCCACTGATAGACCTTG	CGCCACAAAGACAGACAGAA
snR38B (SNORD1B)_	GCTGAGTCCATGATGATTTCAAG	CAGATATTCAAATTCCACACAGAAAGG
IFNL2	ACC TCC AAC CTC TTC CGC CTC	TAG CGA CTG GGT GGC AAT AAA
IFNB1	TGC TCT CCT GTT GTG CTT CTC	ATG TCA AAG TTC ATC CTG TCC TTG
ISG15	CAG CGA ACT CAT CTT TGC CAG T	CAT CTT CAC CGT CAG GTC CCA
OAS1	ACA GGA AAC TTG GGT GGT GGA	AAT GGC AGG GAG GAA GCA GG
TRIM25	CTG GGT CGT GGA GTG GTT CA	TTG GTG GAG GGC AGG GTT TT
MDA5	TTC CGC TAT CTC ATC TCG TGC TT	AGG TGC CAG ACT CCC TTC TCC
IFIH1	GAAGTACAATGAGGCCCTACAA	CATCACCACCCTCATCACTATC
DDX58 (RIG-I)	CGTGTGCCATTGTTCTCTTTG	GTCAGACTGCCTCATCTGTAAC
WNV	TTG AGT GTG ATG ACC ATG GGA G	TAG CTG GTT GTC TGT CTG CG
TBP	GCT GGC CCA TAG TGA TCT TT	CTT CAC ACG CCA AGA AAC AGT
